# Supplementary material for: Isolation and Characterization of Extracellular Vesicles Secreted In Vitro by Porcine Microbiota
Source: Microorganisms. 2020 Jun 30;8(7):983. doi: 10.3390/microorganisms8070983 (PMC7409281; doi:10.3390/microorganisms8070983)
Supplement: Supplementary file 1 [file microorganisms-08-00983-s001.zip]

Archive with 3 entries (3 files):
- Supplementary Fig.1_25.06.20.tif
- Supplementary Fig.2_25.06.20.tif
- Table 1S_28.05.20.xlsx
