# Supplementary material for: Isolation and Characterization of Extracellular Vesicles Secreted In Vitro by Porcine Microbiota
Source: Microorganisms. 2020 Jun 30;8(7):983. doi: 10.3390/microorganisms8070983 (PMC7409281; doi:10.3390/microorganisms8070983)
Supplement: Supplementary file 1 [file microorganisms-08-00983-s001.zip › Table 1S_28.05.20.xlsx]

## Sheet: Total proteins EVs
MaxQuant LFQ (label-free quantification; log2)
Control_1	Control_2	Mannan_1	Mannan_2	N_peptides	Unique_peptides	N:PEP	N:Intensity	N:id	Protein ID	MAGs
NaN	NaN	26,6937	26,5026	2	2	1,5928E-05	961200000	54	dRep_MAG251_FGNGCJDD_00498;dRep_MAG122_JHMJFODI_01182;dRep_MAG180_JMFOHHIL_00349;dRep_MAG051_HIEIDCID_00461;dRep_MAG151_AHBJLMBI_01322;dRep_MAG207_OHNPDPFI_00441;dRep_MAG141_GMCOOECB_00740;dRep_MAG009_KMMEHEKA_00322	>dRep_MAG251_FGNGCJDD_00498 50S ribosomal protein L20;>dRep_MAG122_JHMJFODI_01182 50S ribosomal protein L20;>dRep_MAG180_JMFOHHIL_00349 50S ribosomal protein L20;>dRep_MAG051_HIEIDCID_00461 50S ribosomal protein L20;>dRep_MAG151_AHBJLMBI_01322 50S ribosoma	MAG251;MAG122;MAG180;MAG051;MAG151;MAG207;MAG141;MAG009
NaN	NaN	26,5486	25,4091	15	15	4,2471E-37	745410000	60	dRep_MAG013_IODPEDPB_01409	>dRep_MAG013_IODPEDPB_01409 AraMAGogalactan endo-beta-1,4-galactanase	MAG013
NaN	24,4471	28,367	26,1318	16	16	1,1746E-67	2114400000	61	dRep_MAG013_IODPEDPB_01551	>dRep_MAG013_IODPEDPB_01551 Exo-glucosaminidase LytG	MAG013
NaN	22,3606	24,18	23,229	2	2	6,0395E-06	169110000	62	dRep_MAG013_IODPEDPB_01811;dRep_MAG175_HANCENAK_00145	>dRep_MAG013_IODPEDPB_01811 Fructose-bisphosphate aldolase;>dRep_MAG175_HANCENAK_00145 Fructose-bisphosphate aldolase	MAG013;MAG175
NaN	NaN	24,286	24,1044	4	0	1,9563E-09	178790000	64	dRep_MAG249_OFIIEIDJ_01886;dRep_MAG254_GJDPFAEA_00329;dRep_MAG181_MKGPMPIA_00080;dRep_MAG158_OGFICEAP_00263;dRep_MAG135_HHKACLPM_00070;dRep_MAG115_IFKGOGCL_01718;dRep_MAG016_JLGAHGOJ_00575;dRep_MAG248_CCDFPECI_00372;dRep_MAG220_PILICLLL_01158;dRep_MAG253_CPMOAOBJ_00959;dRep_MAG322_OJELOJOF_00287;dRep_MAG309_BIOHLCGG_01421;dRep_MAG240_LDBBGJKG_00023;dRep_MAG347_EKGCMFPD_00462;dRep_MAG325_EIIGOGHN_…	>dRep_MAG249_OFIIEIDJ_01886 Reverse rubrerythrin-2;>dRep_MAG254_GJDPFAEA_00329 Reverse rubrerythrin-1;>dRep_MAG181_MKGPMPIA_00080 Reverse rubrerythrin-1;>dRep_MAG158_OGFICEAP_00263 Reverse rubrerythrin-1;>dRep_MAG135_HHKACLPM_00070 Reverse rubrerythrin-1;>	MAG249;MAG254;MAG181;MAG158;MAG135;MAG115;MAG016;MAG248;MAG220;MAG253;MAG322;MAG309;MAG240;MAG347;MAG325;MAG284;MAG127;MAG001;MAG145;MAG234;MAG157;MAG154;MAG041;MAG085;MAG201;MAG154;MAG333;MAG032;MAG056;MAG126
26,7332	26,6614	23,8644	23,8036	2	2	2,1761E-07	496800000	65	dRep_MAG261_FJICAFFM_01188;dRep_MAG220_PILICLLL_01353;dRep_MAG062_BOFBFLDA_00870;dRep_MAG134_HIAPAODO_01984;dRep_MAG041_OPKGAAAG_02167;dRep_MAG324_IPNHOHFK_00273;dRep_MAG135_HHKACLPM_00878;dRep_MAG027_OFJCHLJJ_01114;dRep_MAG269_PNILGKPH_00576;dRep_MAG039_IJNOFOJK_01686;dRep_MAG344_CJJBDGAA_01228;dRep_MAG292_JIBLDOOH_00410;dRep_MAG279_IAEFEPEN_00125;dRep_MAG260_HELEPKJL_01435;dRep_MAG226_NLNLHLLD_…	>dRep_MAG261_FJICAFFM_01188 Trehalose import ATP-MAGding protein SugC;>dRep_MAG220_PILICLLL_01353 Trehalose import ATP-MAGding protein SugC;>dRep_MAG062_BOFBFLDA_00870 Trehalose import ATP-MAGding protein SugC;>dRep_MAG134_HIAPAODO_01984 Trehalose import A	MAG261;MAG220;MAG062;MAG134;MAG041;MAG324;MAG135;MAG027;MAG269;MAG039;MAG344;MAG292;MAG279;MAG260;MAG226;MAG209;MAG203;MAG201;MAG179;MAG157;MAG139;MAG133;MAG116;MAG047;MAG016;MAG325;MAG335;MAG201;MAG160;MAG077;MAG246;MAG219;MAG174;MAG312;MAG129;MAG030;MAG004;MAG061;MAG264;MAG153;MAG244;MAG204;MAG050;MAG202;MAG223;MAG233;MAG336;MAG333;MAG303;MAG095;MAG249;MAG019;MAG007;MAG328;MAG145;MAG081;MAG078;…
24,4225	24,6603	23,9151	24,1236	5	1	1,1219E-11	253240000	66	dRep_MAG018_ILOONPIC_00423;dRep_MAG078_GKFCBAEI_00659;dRep_MAG056_EMNHHOJA_00690;dRep_MAG042_MMFCLHOO_01387;dRep_MAG268_LKMHIMLG_00770	>dRep_MAG018_ILOONPIC_00423 Elongation factor Tu	MAG018
NaN	NaN	22,9421	23,566	2	2	2,3894E-05	92055000	69	dRep_MAG021_AJDDCGJC_00089;dRep_MAG216_JNJMCPHB_00892	>dRep_MAG021_AJDDCGJC_00089 Outer membrane protein TolC;>dRep_MAG216_JNJMCPHB_00892 Outer membrane protein TolC	MAG021;MAG216
NaN	NaN	25,5298	25,085	2	2	8,7515E-05	426670000	70	dRep_MAG021_AJDDCGJC_00766	>dRep_MAG021_AJDDCGJC_00766 S-layer protein SlpA	MAG021
23,6141	NaN	23,5568	25,2919	7	7	6,2422E-16	246400000	71	dRep_MAG021_AJDDCGJC_00778	>dRep_MAG021_AJDDCGJC_00778 Serine protease Do-like HtrB	MAG021
26,738	25,8956	26,6466	27,1726	3	3	2,0917E-09	2058600000	72	dRep_MAG021_AJDDCGJC_00892;dRep_MAG216_JNJMCPHB_00199	>dRep_MAG021_AJDDCGJC_00892 LPP20 lipoprotein	MAG021
26,3592	NaN	27,4654	27,2528	2	1	8,2574E-07	1919900000	74	dRep_MAG216_JNJMCPHB_01312;dRep_MAG021_AJDDCGJC_01469;dRep_MAG216_JNJMCPHB_00220	>dRep_MAG216_JNJMCPHB_01312 S-layer protein SlpA;>dRep_MAG021_AJDDCGJC_01469 S-layer protein SlpA;>dRep_MAG216_JNJMCPHB_00220 S-layer protein SlpA	MAG216;MAG021;MAG216
NaN	NaN	23,8492	24,2954	1	1	3,0869E-06	161680000	82	dRep_MAG026_HNPIIINL_00564	>dRep_MAG026_HNPIIINL_00564 Elongation factor Tu	MAG026
NaN	NaN	25,2709	25,0764	1	1	0,00045074	350130000	83	dRep_MAG031_BNHMFOII_01303;dRep_MAG054_NNOKONMC_00687	>dRep_MAG031_BNHMFOII_01303 Triosephosphate isomerase;>dRep_MAG054_NNOKONMC_00687 Triosephosphate isomerase	MAG031;MAG054
23,5348	NaN	24,4571	23,2032	3	3	1,0298E-09	171130000	86	dRep_MAG034_MEBMFDLL_00544	>dRep_MAG034_MEBMFDLL_00544 TonB-dependent receptor SusC	MAG034
NaN	NaN	23,6714	22,2882	2	2	6,6579E-09	89941000	87	dRep_MAG034_MEBMFDLL_00953;dRep_MAG064_CMDDCDKG_01140;dRep_MAG196_BIELHBNH_01347;dRep_MAG092_OOJCPDEA_01687;dRep_MAG112_NDMGAKCH_00951	>dRep_MAG034_MEBMFDLL_00953 TonB-dependent receptor SusC;>dRep_MAG064_CMDDCDKG_01140 TonB-dependent receptor SusC;>dRep_MAG196_BIELHBNH_01347 TonB-dependent receptor SusC;>dRep_MAG092_OOJCPDEA_01687 TonB-dependent receptor SusC;>dRep_MAG112_NDMGAKCH_00951	MAG034;MAG064;MAG196;MAG092;MAG112
24,0816	25,124	23,552	23,4588	5	0	1,8228E-10	173860000	89	dRep_MAG198_GMLJKALI_00115;dRep_MAG113_LIFKCGBF_00621;dRep_MAG112_NDMGAKCH_00204;dRep_MAG063_PJANDMAH_00174;dRep_MAG036_DOKCEIDH_01584;dRep_MAG034_MEBMFDLL_00962;dRep_MAG037_GEAOEKHA_00747;dRep_MAG289_KALDCNNP_00492;dRep_MAG138_EJGHNBMI_00963;dRep_MAG064_CMDDCDKG_00234;dRep_MAG165_HMDFFMMM_01048;dRep_MAG275_NIDIBBDA_00294	>dRep_MAG198_GMLJKALI_00115 Fumarate reductase flavoprotein subunit;>dRep_MAG113_LIFKCGBF_00621 Fumarate reductase flavoprotein subunit;>dRep_MAG112_NDMGAKCH_00204 Fumarate reductase flavoprotein subunit;>dRep_MAG063_PJANDMAH_00174 Fumarate reductase flavo	MAG198;MAG113;MAG112;MAG063;MAG036;MAG034;MAG037;MAG289;MAG138;MAG064;MAG165;MAG275
24,2894	23,2391	27,2254	26,0384	6	5	6,4372E-22	1097200000	90	dRep_MAG034_MEBMFDLL_01068;dRep_MAG036_DOKCEIDH_00996	>dRep_MAG034_MEBMFDLL_01068 TonB-dependent receptor SusC;>dRep_MAG036_DOKCEIDH_00996 TonB-dependent receptor SusC	MAG034;MAG036
22,702	21,9116	25,9419	24,7885	2	2	2,2059E-07	456970000	91	dRep_MAG034_MEBMFDLL_01069;dRep_MAG036_DOKCEIDH_00995;dRep_MAG002_CFBNDKDN_01619	>dRep_MAG034_MEBMFDLL_01069 SusD family protein;>dRep_MAG036_DOKCEIDH_00995 SusD family protein;>dRep_MAG002_CFBNDKDN_01619 SusD family protein	MAG034;MAG036;MAG002
24,5773	24,9145	NaN	25,0584	1	1	0,0063179	284350000	105	dRep_MAG047_IFFANOMN_01575	>dRep_MAG047_IFFANOMN_01575 hypothetical protein	MAG047
NaN	NaN	22,8877	22,4793	2	2	2,7609E-05	63648000	109	dRep_MAG048_PABMBHAL_01460;dRep_MAG302_AHDEPDKG_01097;dRep_MAG253_CPMOAOBJ_01532;dRep_MAG166_DFIAJFEC_01500;dRep_MAG237_KJDLIPND_00457;dRep_MAG169_PNICKJKO_00596;dRep_MAG007_LNLEAAAN_00941	>dRep_MAG048_PABMBHAL_01460 Aldehyde-alcohol dehydrogenase;>dRep_MAG302_AHDEPDKG_01097 Aldehyde-alcohol dehydrogenase;>dRep_MAG253_CPMOAOBJ_01532 Aldehyde-alcohol dehydrogenase;>dRep_MAG166_DFIAJFEC_01500 Aldehyde-alcohol dehydrogenase;>dRep_MAG237_KJDLIPN	MAG048;MAG302;MAG253;MAG166;MAG237;MAG169;MAG007
NaN	NaN	24,2545	23,3473	2	2	1,6503E-17	146330000	110	dRep_MAG048_PABMBHAL_01794;dRep_MAG318_IEDEJOFJ_01543;dRep_MAG048_PABMBHAL_01724	>dRep_MAG048_PABMBHAL_01794 Lichenan permease IIC component;>dRep_MAG318_IEDEJOFJ_01543 PTS system oligo-beta-mannoside-specific EIIC component;>dRep_MAG048_PABMBHAL_01724 Lichenan permease IIC component	MAG048;MAG318;MAG048
NaN	23,5713	27,9982	27,6281	5	3	5,0223E-147	2345300000	112	dRep_MAG048_PABMBHAL_02134	>dRep_MAG048_PABMBHAL_02134 hypothetical protein	MAG048
NaN	NaN	25,2311	24,2973	8	0	1,668E-15	329750000	116	dRep_MAG052_PGOOKKFH_00954;dRep_MAG305_FCIEFIHE_00527;dRep_MAG303_DDDNDJCF_01650;dRep_MAG241_LMMMGDNI_00218;dRep_MAG319_PBDBJGCJ_00038;dRep_MAG088_DNGPPFDK_01570;dRep_MAG077_DNNBMPMC_00019;dRep_MAG066_AJACLPEE_00946;dRep_MAG336_MPGOKPOL_00305;dRep_MAG147_EJLBNEBE_01951;dRep_MAG161_JMKPMHCO_00330;dRep_MAG193_GDMDPNNM_00201;dRep_MAG172_ALNHGLMD_01247;dRep_MAG046_GKEJLOEK_00521;dRep_MAG018_ILOONPIC_…	>dRep_MAG052_PGOOKKFH_00954 Reverse rubrerythrin-1	MAG052
NaN	NaN	24,7671	24,2431	5	5	1,5068E-14	238380000	119	dRep_MAG052_PGOOKKFH_01534	>dRep_MAG052_PGOOKKFH_01534 Leu/Ile/Val-MAGding protein	MAG052
NaN	NaN	22,8724	22,1202	2	2	0,00020444	58193000	123	dRep_MAG053_OMGNPOOB_00008;dRep_MAG245_MBCFLKOF_01622;dRep_MAG010_MFFFGEGD_00877;dRep_MAG011_KOGMKLNO_01876;dRep_MAG072_JOBJPCGA_00133;dRep_MAG043_KLAFNACO_02115;dRep_MAG299_AKNBKJGM_01677;dRep_MAG162_JBGCCDIN_01810;dRep_MAG159_ADJJGPBG_01612;dRep_MAG208_DHPGEIBC_01164	>dRep_MAG053_OMGNPOOB_00008 Phosphomannomutase/phosphoglucomutase;>dRep_MAG245_MBCFLKOF_01622 Phosphomannomutase/phosphoglucomutase;>dRep_MAG010_MFFFGEGD_00877 Phosphomannomutase/phosphoglucomutase;>dRep_MAG011_KOGMKLNO_01876 Phosphomannomutase/phosphogluc	MAG053;MAG245;MAG010;MAG011;MAG072;MAG043;MAG299;MAG162;MAG159;MAG208
NaN	NaN	23,2151	22,9222	2	2	2,9681E-06	82955000	124	dRep_MAG053_OMGNPOOB_00038	>dRep_MAG053_OMGNPOOB_00038 30S ribosomal protein S2	MAG053
23,3842	23,2329	25,4293	24,5643	3	3	2,2862E-07	356440000	126	dRep_MAG053_OMGNPOOB_00052	>dRep_MAG053_OMGNPOOB_00052 DNA-MAGding protein HU 1	MAG053
NaN	NaN	25,7301	23,9867	4	4	2,7433E-45	357560000	127	dRep_MAG053_OMGNPOOB_00085	>dRep_MAG053_OMGNPOOB_00085 6,7-dimethyl-8-ribityllumazine synthase	MAG053
28,5511	25,6714	26,2773	25,2816	6	6	1,4631E-22	1086300000	129	dRep_MAG053_OMGNPOOB_00226	>dRep_MAG053_OMGNPOOB_00226 Outer membrane protein beta-barrel domain protein	MAG053
23,7658	22,4955	26,9104	25,9214	5	5	1,8189E-15	964400000	130	dRep_MAG053_OMGNPOOB_00239	>dRep_MAG053_OMGNPOOB_00239 Gamma-DL-glutamyl hydrolase	MAG053
NaN	NaN	27,4473	27,2467	21	20	7,3723E-60	1623900000	131	dRep_MAG053_OMGNPOOB_00287	>dRep_MAG053_OMGNPOOB_00287 Pyruvate synthase	MAG053
NaN	NaN	22,1514	22,2065	2	2	0,00057351	42946000	134	dRep_MAG053_OMGNPOOB_00377	>dRep_MAG053_OMGNPOOB_00377 Radical SAM superfamily protein	MAG053
23,7938	NaN	24,4299	23,5453	5	5	7,432E-17	196510000	136	dRep_MAG053_OMGNPOOB_00429	>dRep_MAG053_OMGNPOOB_00429 N-acetylmuramoyl-L-alanine amidase LytC	MAG053
NaN	NaN	27,6728	27,3547	12	12	1,0317E-37	1792300000	137	dRep_MAG053_OMGNPOOB_00432;dRep_MAG053_OMGNPOOB_01546	>dRep_MAG053_OMGNPOOB_00432 Iron hydrogenase 1	MAG053
28,1451	27,8345	31,9988	30,4268	14	14	3,2774E-237	37071000000	141	dRep_MAG053_OMGNPOOB_00464;dRep_MAG040_EIFLLDOA_00878	>dRep_MAG053_OMGNPOOB_00464 3-hydroxybutyryl-CoA dehydrogenase	MAG053
NaN	NaN	25,5244	25,2013	7	6	1,3232E-16	410020000	143	dRep_MAG053_OMGNPOOB_00467	>dRep_MAG053_OMGNPOOB_00467 Short-chain-enoyl-CoA hydratase	MAG053
27,5762	25,9757	29,7374	29,061	7	7	5,5908E-82	7744500000	144	dRep_MAG053_OMGNPOOB_00486	>dRep_MAG053_OMGNPOOB_00486 Outer membrane protein A	MAG053
24,382	23,1185	24,5264	23,6495	2	2	0,00068311	203880000	145	dRep_MAG053_OMGNPOOB_00491	>dRep_MAG053_OMGNPOOB_00491 Outer membrane protein (OmpH-like)	MAG053
26,8952	24,0821	26,0106	24,17	4	4	3,059E-09	583330000	146	dRep_MAG053_OMGNPOOB_00502	>dRep_MAG053_OMGNPOOB_00502 hypothetical protein	MAG053
NaN	NaN	25,7001	24,3455	5	5	6,3699E-12	369220000	147	dRep_MAG053_OMGNPOOB_00524	>dRep_MAG053_OMGNPOOB_00524 Glutamine-MAGding periplasmic protein	MAG053
27,2411	24,4674	25,7432	24,8052	4	4	2,9672E-47	662600000	148	dRep_MAG053_OMGNPOOB_00538	>dRep_MAG053_OMGNPOOB_00538 Outer membrane protein (OmpH-like)	MAG053
NaN	NaN	25,9135	25,2861	8	8	1,791E-24	496480000	149	dRep_MAG053_OMGNPOOB_00542	>dRep_MAG053_OMGNPOOB_00542 Adenylosuccinate synthetase	MAG053
NaN	NaN	27,3619	26,6799	10	10	1,2258E-23	1410500000	150	dRep_MAG053_OMGNPOOB_00585	>dRep_MAG053_OMGNPOOB_00585 Acyl-CoA dehydrogenase, short-chain specific	MAG053
NaN	NaN	24,7144	24,4526	5	4	1,6472E-11	230650000	152	dRep_MAG053_OMGNPOOB_00621;dRep_MAG317_ABPHNCOD_01209;dRep_MAG299_AKNBKJGM_01067;dRep_MAG021_AJDDCGJC_01140;dRep_MAG216_JNJMCPHB_01827	>dRep_MAG053_OMGNPOOB_00621 Argininosuccinate synthase	MAG053
NaN	NaN	24,4041	23,7038	4	4	1,7184E-09	170110000	153	dRep_MAG053_OMGNPOOB_00637	>dRep_MAG053_OMGNPOOB_00637 LPS-assembly protein LptD	MAG053
30,9105	28,3377	29,0669	27,6399	11	11	5,878E-88	6847700000	154	dRep_MAG053_OMGNPOOB_00638	>dRep_MAG053_OMGNPOOB_00638 hypothetical protein	MAG053
27,2785	27,4722	30,5653	30,2544	14	10	1,4922E-65	15244000000	155	dRep_MAG053_OMGNPOOB_00639	>dRep_MAG053_OMGNPOOB_00639 Reverse rubrerythrin-2	MAG053
NaN	NaN	26,0875	25,7894	9	8	3,8429E-22	612410000	159	dRep_MAG053_OMGNPOOB_00682;dRep_MAG218_ACMPALGF_00174;dRep_MAG106_BKDHGPBE_01160;dRep_MAG146_LCCIBLJG_00576	>dRep_MAG053_OMGNPOOB_00682 Leucine--tRNA ligase	MAG053
NaN	23,0262	31,5582	30,7339	19	18	3,4938E-242	25967000000	160	dRep_MAG053_OMGNPOOB_00684	>dRep_MAG053_OMGNPOOB_00684 Acyl-CoA dehydrogenase, short-chain specific	MAG053
NaN	NaN	27,2495	27,2445	11	11	7,8798E-52	1586100000	161	dRep_MAG053_OMGNPOOB_00685	>dRep_MAG053_OMGNPOOB_00685 Caffeyl-CoA reductase-Etf complex subunit CarD	MAG053
22,0696	23,6665	30,0748	29,8526	19	19	1,19E-96	9771900000	162	dRep_MAG053_OMGNPOOB_00686	>dRep_MAG053_OMGNPOOB_00686 Caffeyl-CoA reductase-Etf complex subunit CarE	MAG053
NaN	NaN	22,7502	21,7643	2	2	1,7983E-06	51076000	163	dRep_MAG053_OMGNPOOB_00722	>dRep_MAG053_OMGNPOOB_00722 ComE operon protein 3	MAG053
31,7656	30,1211	32,5588	32,2403	9	4	3,0398E-169	66781000000	165	dRep_MAG053_OMGNPOOB_00727;dRep_MAG053_OMGNPOOB_00430	>dRep_MAG053_OMGNPOOB_00727 S-layer protein SlpA;>dRep_MAG053_OMGNPOOB_00430 S-layer protein SlpA	MAG053;MAG053
NaN	NaN	25,0181	24,7738	7	7	1,7241E-16	294680000	166	dRep_MAG053_OMGNPOOB_00758	>dRep_MAG053_OMGNPOOB_00758 Pyruvate kinase	MAG053
NaN	NaN	27,0578	26,6958	12	11	7,6894E-68	1154200000	167	dRep_MAG053_OMGNPOOB_00760;dRep_MAG201_OLKDIBOK_00669;dRep_MAG081_JDPCKDNP_02088;dRep_MAG016_JLGAHGOJ_00831;dRep_MAG133_NOBPDBPA_03966;dRep_MAG335_JIOGNAPG_01044;dRep_MAG243_JDMELKLC_01480;dRep_MAG134_HIAPAODO_00383;dRep_MAG135_HHKACLPM_01441;dRep_MAG004_OCHNPJPO_00675;dRep_MAG061_ONFGDLGO_00520;dRep_MAG312_MJFEFHMP_01352;dRep_MAG223_PIMCDKJI_01503;dRep_MAG030_OGPDLGOC_00190;dRep_MAG160_EFKMPBOM_…	>dRep_MAG053_OMGNPOOB_00760 Hydroxylamine reductase	MAG053
21,1036	22,8161	29,9604	29,458	16	14	8,4191E-140	8785400000	168	dRep_MAG053_OMGNPOOB_00766;dRep_MAG278_BFCONKOE_00947;dRep_MAG162_JBGCCDIN_00881;dRep_MAG029_LFMGBBEC_00215;dRep_MAG024_OLHDGABE_00367;dRep_MAG201_OLKDIBOK_02468;dRep_MAG057_BNCFHBBO_00677;dRep_MAG300_MJPPENNL_01218;dRep_MAG279_IAEFEPEN_01199;dRep_MAG157_JPNIKEKI_00542	>dRep_MAG053_OMGNPOOB_00766 Glycerol kinase	MAG053
NaN	23,6726	24,2612	24,1502	5	5	1,2454E-10	226770000	169	dRep_MAG053_OMGNPOOB_00768	>dRep_MAG053_OMGNPOOB_00768 L-2-hydroxyglutarate oxidase LhgO	MAG053
NaN	NaN	24,8191	25,1147	6	6	1,9987E-18	314280000	170	dRep_MAG053_OMGNPOOB_00769	>dRep_MAG053_OMGNPOOB_00769 Hydrogen cyanide synthase subunit HcnB	MAG053
24,7231	NaN	25,9784	26,5323	5	5	5,7492E-14	918530000	171	dRep_MAG053_OMGNPOOB_00773	>dRep_MAG053_OMGNPOOB_00773 Lactate utilization protein C	MAG053
NaN	NaN	26,3619	26,1032	10	10	2,4091E-62	743440000	172	dRep_MAG053_OMGNPOOB_00774	>dRep_MAG053_OMGNPOOB_00774 Lactate utilization protein B	MAG053
NaN	NaN	29,1306	28,4167	16	16	4,1246E-76	4772400000	173	dRep_MAG053_OMGNPOOB_00778	>dRep_MAG053_OMGNPOOB_00778 Electron transfer flavoprotein-ubiquinone oxidoreductase	MAG053
NaN	NaN	26,4639	26,0612	6	6	1,3535E-23	762350000	175	dRep_MAG053_OMGNPOOB_00794	>dRep_MAG053_OMGNPOOB_00794 Glycerol dehydrogenase	MAG053
NaN	NaN	23,6339	22,9264	4	4	1,728E-09	99763000	177	dRep_MAG053_OMGNPOOB_00810	>dRep_MAG053_OMGNPOOB_00810 Glycogen synthase	MAG053
NaN	NaN	27,4966	26,8082	18	18	1,337E-52	1456600000	181	dRep_MAG053_OMGNPOOB_00838	>dRep_MAG053_OMGNPOOB_00838 Glycine--tRNA ligase beta subunit	MAG053
NaN	NaN	31,3678	30,6718	13	1	5,8314E-148	24145000000	182	dRep_MAG053_OMGNPOOB_00846;dRep_MAG076_GLAOFBEC_00260;dRep_MAG076_GLAOFBEC_01207	>dRep_MAG053_OMGNPOOB_00846 Acyl-CoA dehydrogenase, short-chain specific	MAG053
NaN	NaN	26,458	25,9457	5	5	4,0866E-20	755090000	183	dRep_MAG053_OMGNPOOB_00847	>dRep_MAG053_OMGNPOOB_00847 (R)-2-hydroxyisocaproyl-CoA dehydratase beta subunit	MAG053
NaN	NaN	28,0398	27,636	12	12	1,6921E-60	2329500000	184	dRep_MAG053_OMGNPOOB_00848	>dRep_MAG053_OMGNPOOB_00848 (R)-2-hydroxyisocaproyl-CoA dehydratase alpha subunit	MAG053
28,0168	24,7019	24,6155	23,4043	4	4	1,0222E-09	703460000	186	dRep_MAG053_OMGNPOOB_00866	>dRep_MAG053_OMGNPOOB_00866 hypothetical protein	MAG053
27,4049	24,7609	27,9467	26,9243	15	15	2,0855E-53	2156800000	187	dRep_MAG053_OMGNPOOB_00905	>dRep_MAG053_OMGNPOOB_00905 Outer membrane protein assembly factor BamA	MAG053
NaN	NaN	27,2073	26,4706	13	13	5,437E-38	1202600000	189	dRep_MAG053_OMGNPOOB_00915;dRep_MAG021_AJDDCGJC_01221;dRep_MAG160_EFKMPBOM_01527;dRep_MAG154_JGOKHKLI_01467;dRep_MAG216_JNJMCPHB_00035	>dRep_MAG053_OMGNPOOB_00915 Transketolase	MAG053
NaN	NaN	23,7968	22,8245	2	2	5,3135E-05	110520000	190	dRep_MAG053_OMGNPOOB_00941;dRep_MAG097_CBBLIPAN_01549	>dRep_MAG053_OMGNPOOB_00941 Phosphopantetheine adenylyltransferase;>dRep_MAG097_CBBLIPAN_01549 Phosphopantetheine adenylyltransferase	MAG053;MAG097
NaN	NaN	22,9196	22,1762	2	2	8,7297E-05	60281000	191	dRep_MAG053_OMGNPOOB_00950	>dRep_MAG053_OMGNPOOB_00950 Homoserine kinase	MAG053
NaN	NaN	25,7802	25,5417	8	8	6,0437E-20	497540000	192	dRep_MAG053_OMGNPOOB_00952;dRep_MAG097_CBBLIPAN_00109	>dRep_MAG053_OMGNPOOB_00952 Valine--tRNA ligase	MAG053
24,0086	24,316	25,8026	25,159	3	3	7,5242E-13	526380000	195	dRep_MAG053_OMGNPOOB_01016	>dRep_MAG053_OMGNPOOB_01016 Glycolate permease GlcA	MAG053
NaN	NaN	28,7496	28,2132	16	16	4,3351E-136	3694000000	196	dRep_MAG053_OMGNPOOB_01017	>dRep_MAG053_OMGNPOOB_01017 putative FAD-linked oxidoreductase	MAG053
22,6332	22,7922	28,1365	27,1001	21	21	2,3677E-64	2091000000	197	dRep_MAG053_OMGNPOOB_01089;dRep_MAG097_CBBLIPAN_01483;dRep_MAG052_PGOOKKFH_01521;dRep_MAG337_FHKPNFDB_00142;dRep_MAG150_HCDEOBMH_00415	>dRep_MAG053_OMGNPOOB_01089 Phosphoenolpyruvate synthase	MAG053
NaN	23,6158	28,6648	28,1732	16	16	2,6892E-57	3588200000	198	dRep_MAG053_OMGNPOOB_01129;dRep_MAG053_OMGNPOOB_01128	>dRep_MAG053_OMGNPOOB_01129 2-aminoadipate transaminase	MAG053
NaN	NaN	29,2187	28,7613	17	17	1,1406E-111	5141000000	199	dRep_MAG053_OMGNPOOB_01155;dRep_MAG144_NPHACCKF_01325;dRep_MAG094_LBLICAAO_00111	>dRep_MAG053_OMGNPOOB_01155 Rubredoxin-oxygen oxidoreductase	MAG053
NaN	NaN	25,821	25,5126	9	9	4,7575E-28	505770000	200	dRep_MAG053_OMGNPOOB_01158;dRep_MAG097_CBBLIPAN_01314	>dRep_MAG053_OMGNPOOB_01158 Arginine--tRNA ligase	MAG053
NaN	NaN	23,9151	23,4136	3	3	3,3867E-08	124830000	201	dRep_MAG053_OMGNPOOB_01159	>dRep_MAG053_OMGNPOOB_01159 CTP synthase	MAG053
26,029	25,9817	25,7732	25,547	7	7	1,25E-18	696060000	202	dRep_MAG053_OMGNPOOB_01160	>dRep_MAG053_OMGNPOOB_01160 Electron transport complex subunit RnfC	MAG053
24,8624	25,1126	24,8872	24,5254	3	3	3,3084E-09	274190000	203	dRep_MAG053_OMGNPOOB_01162	>dRep_MAG053_OMGNPOOB_01162 Electron transport complex subunit RsxG	MAG053
NaN	NaN	23,7628	22,5426	3	3	1,2872E-07	98364000	205	dRep_MAG053_OMGNPOOB_01180;dRep_MAG097_CBBLIPAN_00172	>dRep_MAG053_OMGNPOOB_01180 RNA polymerase sigma factor SigA	MAG053
28,1603	28,4255	31,0644	30,761	21	21	1,0396E-245	21094000000	209	dRep_MAG053_OMGNPOOB_01249;dRep_MAG108_BPNCDINP_00585	>dRep_MAG053_OMGNPOOB_01249 Acetyl-CoA acetyltransferase	MAG053
27,1191	27,1767	29,1956	28,5935	18	18	1,4312E-146	5890600000	210	dRep_MAG053_OMGNPOOB_01250	>dRep_MAG053_OMGNPOOB_01250 Acetyl-CoA acetyltransferase	MAG053
NaN	NaN	27,0131	26,7332	14	14	6,2814E-53	1160000000	214	dRep_MAG053_OMGNPOOB_01306	>dRep_MAG053_OMGNPOOB_01306 Isoleucine--tRNA ligase	MAG053
NaN	NaN	23,1982	22,8012	3	2	3,216E-05	87620000	216	dRep_MAG053_OMGNPOOB_01315	>dRep_MAG053_OMGNPOOB_01315 30S ribosomal protein S9	MAG053
NaN	NaN	26,0707	25,4094	9	9	1,8106E-41	546440000	217	dRep_MAG053_OMGNPOOB_01332	>dRep_MAG053_OMGNPOOB_01332 L-threonine ammonia-lyase	MAG053
NaN	23,495	26,5822	25,0975	3	3	7,1935E-09	828920000	220	dRep_MAG053_OMGNPOOB_01407	>dRep_MAG053_OMGNPOOB_01407 Glutamine-MAGding periplasmic protein	MAG053
24,3825	23,8458	26,9102	24,9227	6	6	5,082E-19	873600000	221	dRep_MAG053_OMGNPOOB_01409	>dRep_MAG053_OMGNPOOB_01409 Glutamine-MAGding periplasmic protein	MAG053
NaN	NaN	28,3647	28,1019	16	16	5,1123E-46	2951600000	222	dRep_MAG053_OMGNPOOB_01415	>dRep_MAG053_OMGNPOOB_01415 Acetate kinase	MAG053
22,411	22,7951	31,3334	30,9179	53	52	0	22987000000	223	dRep_MAG053_OMGNPOOB_01419;dRep_MAG097_CBBLIPAN_00377;dRep_MAG160_EFKMPBOM_00885;dRep_MAG150_HCDEOBMH_00954	>dRep_MAG053_OMGNPOOB_01419 Pyruvate synthase	MAG053
NaN	NaN	24,21	24,0226	4	4	1,7413E-10	169820000	224	dRep_MAG053_OMGNPOOB_01429;dRep_MAG150_HCDEOBMH_00070	>dRep_MAG053_OMGNPOOB_01429 Aspartate--tRNA ligase	MAG053
NaN	NaN	28,8498	28,5271	9	9	2,7316E-33	4541500000	225	dRep_MAG053_OMGNPOOB_01454;dRep_MAG339_DBNBAHDK_01758;dRep_MAG205_LKIOOBKC_01475;dRep_MAG078_GKFCBAEI_00380;dRep_MAG057_BNCFHBBO_01652;dRep_MAG011_KOGMKLNO_01651;dRep_MAG276_EHNFLEBP_00153;dRep_MAG189_AHHEHGDL_01021;dRep_MAG024_OLHDGABE_01122;dRep_MAG072_JOBJPCGA_00324;dRep_MAG265_LFKFBJPC_01583	>dRep_MAG053_OMGNPOOB_01454 Rubrerythrin	MAG053
NaN	NaN	28,041	27,5983	21	19	3,6482E-67	2254100000	226	dRep_MAG053_OMGNPOOB_01475;dRep_MAG097_CBBLIPAN_01846;dRep_MAG167_BLMEBMNN_02182;dRep_MAG269_PNILGKPH_01925;dRep_MAG212_IEMJENOD_00524;dRep_MAG141_GMCOOECB_01103;dRep_MAG216_JNJMCPHB_01803;dRep_MAG021_AJDDCGJC_00391;dRep_MAG292_JIBLDOOH_01683;dRep_MAG041_OPKGAAAG_00023;dRep_MAG261_FJICAFFM_00231;dRep_MAG209_NKIHFCEN_01847;dRep_MAG203_CLFNNOCF_01942	>dRep_MAG053_OMGNPOOB_01475 Methionine--tRNA ligase	MAG053
27,1726	25,5325	27,6034	26,8369	12	12	1,1888E-39	1696000000	227	dRep_MAG053_OMGNPOOB_01557	>dRep_MAG053_OMGNPOOB_01557 Amidase enhancer	MAG053
NaN	NaN	25,6608	25,2078	5	5	8,0855E-21	432240000	228	dRep_MAG053_OMGNPOOB_01616	>dRep_MAG053_OMGNPOOB_01616 Phosphate acetyltransferase	MAG053
NaN	NaN	26,8526	26,1887	9	9	9,3421E-48	986220000	229	dRep_MAG053_OMGNPOOB_01623;dRep_MAG097_CBBLIPAN_00316	>dRep_MAG053_OMGNPOOB_01623 Adenylosuccinate lyase	MAG053
NaN	NaN	25,4075	25,3428	9	8	3,2059E-18	403900000	233	dRep_MAG053_OMGNPOOB_01777	>dRep_MAG053_OMGNPOOB_01777 Pyruvate synthase	MAG053
NaN	NaN	25,0041	24,654	7	3	2,2986E-71	279340000	234	dRep_MAG053_OMGNPOOB_01782;dRep_MAG087_FCLGAPPI_00250;dRep_MAG006_HPJGJCAG_01810;dRep_MAG060_HNFNENOI_01306;dRep_MAG342_BMMENEMP_00890;dRep_MAG340_OFLHNGJM_00181	>dRep_MAG053_OMGNPOOB_01782 GGGtGRT protein;>dRep_MAG087_FCLGAPPI_00250 GGGtGRT protein;>dRep_MAG006_HPJGJCAG_01810 GGGtGRT protein;>dRep_MAG060_HNFNENOI_01306 GGGtGRT protein;>dRep_MAG342_BMMENEMP_00890 GGGtGRT protein;>dRep_MAG340_OFLHNGJM_00181 GGGtGRT	MAG053;MAG087;MAG006;MAG060;MAG342;MAG340
NaN	NaN	24,855	24,7711	4	3	7,4574E-13	272550000	235	dRep_MAG053_OMGNPOOB_01783	>dRep_MAG053_OMGNPOOB_01783 NifU_clost: FeS cluster assembly scaffold protein NifU	MAG053
NaN	24,5742	24,3917	24,1926	3	1	1,4607E-12	248190000	245	dRep_MAG077_DNNBMPMC_01246;dRep_MAG272_LGBDGEIM_00967;dRep_MAG066_AJACLPEE_00478;dRep_MAG319_PBDBJGCJ_01621;dRep_MAG284_DEHKNOBF_01291;dRep_MAG282_PKAAPBFP_01665;dRep_MAG041_OPKGAAAG_00974;dRep_MAG350_EKOOEEGH_00265;dRep_MAG216_JNJMCPHB_00810;dRep_MAG131_HLFNHDGI_01559;dRep_MAG133_NOBPDBPA_02632;dRep_MAG020_JCCELPIE_00297;dRep_MAG351_CKFFBPHM_00719;dRep_MAG346_JKFDGFHC_00019;dRep_MAG331_HPKAPHAF_…	>dRep_MAG077_DNNBMPMC_01246 Phosphoenolpyruvate carboxykinase (ATP);>dRep_MAG272_LGBDGEIM_00967 Phosphoenolpyruvate carboxykinase (ATP);>dRep_MAG066_AJACLPEE_00478 Phosphoenolpyruvate carboxykinase (ATP);>dRep_MAG319_PBDBJGCJ_01621 Phosphoenolpyruvate carb	MAG077;MAG272;MAG066;MAG319;MAG284;MAG282;MAG041;MAG350;MAG216
24,4731	25,4986	24,3563	26,4135	6	2	6,1648E-14	566930000	246	dRep_MAG077_DNNBMPMC_01667;dRep_MAG107_EFNBPDOP_00173;dRep_MAG077_DNNBMPMC_01924	>dRep_MAG077_DNNBMPMC_01667 Flagellin;>dRep_MAG107_EFNBPDOP_00173 Flagellin D;>dRep_MAG077_DNNBMPMC_01924 Flagellin D	MAG077;MAG107;MAG077
NaN	NaN	24,5859	24,1343	5	0	8,4071E-60	204210000	249	dRep_MAG304_JDNJGFKH_00654;dRep_MAG083_OCBADPJJ_00536;dRep_MAG193_GDMDPNNM_01631;dRep_MAG148_NAJFKJMD_00628;dRep_MAG167_BLMEBMNN_01140;dRep_MAG139_KGAJINND_01318;dRep_MAG262_LLCGOPIE_00730;dRep_MAG295_EJGKDKNE_00451;dRep_MAG247_EKGBJCBM_00155;dRep_MAG124_HIHDFGCL_01375;dRep_MAG305_FCIEFIHE_01433;dRep_MAG268_LKMHIMLG_00650;dRep_MAG146_LCCIBLJG_01198;dRep_MAG141_GMCOOECB_01058;dRep_MAG090_IPGNHCBJ_…	>dRep_MAG304_JDNJGFKH_00654 GGGtGRT protein;>dRep_MAG083_OCBADPJJ_00536 GGGtGRT protein;>dRep_MAG193_GDMDPNNM_01631 GGGtGRT protein;>dRep_MAG148_NAJFKJMD_00628 GGGtGRT protein;>dRep_MAG167_BLMEBMNN_01140 GGGtGRT protein;>dRep_MAG139_KGAJINND_01318 GGGtGRT	MAG304;MAG083;MAG193;MAG148;MAG167;MAG139;MAG262;MAG295;MAG247;MAG124;MAG305;MAG268;MAG146;MAG141;MAG090;MAG079;MAG347;MAG288;MAG259;MAG178;MAG172;MAG161;MAG086;MAG054;MAG335;MAG310;MAG261;MAG242;MAG234;MAG179;MAG160;MAG154;MAG135;MAG081;MAG292;MAG308;MAG114;MAG046;MAG177;MAG350;MAG321;MAG174;MAG140;MAG122;MAG328;MAG186;MAG127;MAG043;MAG010;MAG320;MAG153
NaN	NaN	24,7529	24,2895	4	2	2,3083E-15	229030000	250	dRep_MAG085_MBHLGCDB_01174	>dRep_MAG085_MBHLGCDB_01174 GGGtGRT protein	MAG085
23,8448	26,5509	24,0799	27,0956	5	3	5,19E-54	939960000	251	dRep_MAG088_DNGPPFDK_01081	>dRep_MAG088_DNGPPFDK_01081 Flagellin	MAG088
NaN	NaN	22,8084	22,9636	2	2	4,502E-06	71246000	252	dRep_MAG319_PBDBJGCJ_01493;dRep_MAG211_LGJEFJIK_00875;dRep_MAG181_MKGPMPIA_01503;dRep_MAG091_MAFACGAD_00912;dRep_MAG336_MPGOKPOL_01960;dRep_MAG147_EJLBNEBE_01016;dRep_MAG350_EKOOEEGH_01052;dRep_MAG309_BIOHLCGG_00399;dRep_MAG282_PKAAPBFP_00014;dRep_MAG277_MIPNGEJE_00465;dRep_MAG253_CPMOAOBJ_00994;dRep_MAG123_PJKBFKBB_00059;dRep_MAG066_AJACLPEE_00408;dRep_MAG019_MOJEPLJF_00145;dRep_MAG152_LJMCIADF_…	>dRep_MAG319_PBDBJGCJ_01493 Fructose-bisphosphate aldolase;>dRep_MAG211_LGJEFJIK_00875 Fructose-bisphosphate aldolase;>dRep_MAG181_MKGPMPIA_01503 Fructose-bisphosphate aldolase;>dRep_MAG091_MAFACGAD_00912 Fructose-bisphosphate aldolase;>dRep_MAG336_MPGOKPO	MAG319;MAG211;MAG181;MAG091;MAG336;MAG147;MAG350;MAG309;MAG282;MAG277;MAG253;MAG123;MAG066;MAG019;MAG152;MAG065;MAG234;MAG333
NaN	NaN	23,8759	22,8392	5	3	1,1282E-14	110560000	254	dRep_MAG097_CBBLIPAN_01380;dRep_MAG247_EKGBJCBM_01249;dRep_MAG085_MBHLGCDB_01101;dRep_MAG150_HCDEOBMH_00474;dRep_MAG074_EHAOMODJ_00197;dRep_MAG049_MNFBDPNO_01118;dRep_MAG273_FGAEBHNP_01365;dRep_MAG143_PFLDJMPF_01162;dRep_MAG109_MJABCPAK_00005;dRep_MAG321_EJNAAGJG_00384;dRep_MAG251_FGNGCJDD_00618;dRep_MAG237_KJDLIPND_00675	>dRep_MAG097_CBBLIPAN_01380 DNA-directed RNA polymerase subunit beta;>dRep_MAG247_EKGBJCBM_01249 DNA-directed RNA polymerase subunit beta;>dRep_MAG085_MBHLGCDB_01101 DNA-directed RNA polymerase subunit beta;>dRep_MAG150_HCDEOBMH_00474 DNA-directed RNA p	MAG097;MAG247;MAG085;MAG150
NaN	NaN	22,7174	21,9353	2	2	0,0002517	52780000	255	dRep_MAG098_DDEBHDKK_00300	>dRep_MAG098_DDEBHDKK_00300 Susd and RagB outer membrane lipoprotein	MAG098
23,174	NaN	24,5576	23,2798	2	2	1,8174E-06	178050000	260	dRep_MAG307_AOCKHIKF_00119;dRep_MAG098_DDEBHDKK_00756	>dRep_MAG307_AOCKHIKF_00119 Outer membrane protein 41;>dRep_MAG098_DDEBHDKK_00756 Outer membrane protein 41	MAG307;MAG098
22,9827	24,7964	22,5987	23,6872	3	3	9,5641E-08	156760000	268	dRep_MAG304_JDNJGFKH_01100;dRep_MAG120_EKLBOPNC_00735;dRep_MAG208_DHPGEIBC_01391;dRep_MAG320_LDBKCCKL_01219;dRep_MAG245_MBCFLKOF_01845;dRep_MAG222_GGCAJABB_00207;dRep_MAG208_DHPGEIBC_00919;dRep_MAG072_JOBJPCGA_01584;dRep_MAG043_KLAFNACO_00070;dRep_MAG010_MFFFGEGD_01375;dRep_MAG205_LKIOOBKC_00550;dRep_MAG162_JBGCCDIN_01748;dRep_MAG159_ADJJGPBG_00251;dRep_MAG120_EKLBOPNC_00734;dRep_MAG011_KOGMKLNO_…	>dRep_MAG304_JDNJGFKH_01100 Flagellar filament 31.3 kDa core protein;>dRep_MAG120_EKLBOPNC_00735 Flagellar filament 31.3 kDa core protein	MAG304;MAG120
NaN	24,3188	24,823	24,9347	3	1	1,6072E-08	324910000	270	dRep_MAG122_JHMJFODI_00677;dRep_MAG152_LJMCIADF_00844;dRep_MAG079_GAOGCKND_00307;dRep_MAG025_CBEJJMLE_00159	>dRep_MAG122_JHMJFODI_00677 Elongation factor Tu;>dRep_MAG152_LJMCIADF_00844 Elongation factor Tu;>dRep_MAG079_GAOGCKND_00307 Elongation factor Tu	MAG122;MAG152;MAG079
NaN	NaN	25,0024	24,4727	3	2	1,2565E-27	339350000	271	dRep_MAG124_HIHDFGCL_01376;dRep_MAG095_HOBNOEEF_00405;dRep_MAG248_CCDFPECI_00825;dRep_MAG158_OGFICEAP_01500;dRep_MAG145_KMJJJOEJ_00266;dRep_MAG139_KGAJINND_02036;dRep_MAG115_IFKGOGCL_00164;dRep_MAG347_EKGCMFPD_00723;dRep_MAG284_DEHKNOBF_01180;dRep_MAG001_GHHJMDAL_00676	>dRep_MAG124_HIHDFGCL_01376 hypothetical protein;>dRep_MAG095_HOBNOEEF_00405 hypothetical protein;>dRep_MAG248_CCDFPECI_00825 hypothetical protein;>dRep_MAG158_OGFICEAP_01500 hypothetical protein;>dRep_MAG145_KMJJJOEJ_00266 hypothetical protein;>dRep_MAG13	MAG124;MAG095;MAG248;MAG158;MAG145;MAG139;MAG115;MAG347;MAG284;MAG001
NaN	NaN	24,2513	23,882	3	2	1,617E-06	166920000	272	dRep_MAG302_AHDEPDKG_01222;dRep_MAG125_FADLGGII_00833;dRep_MAG300_MJPPENNL_01543;dRep_MAG279_IAEFEPEN_01093;dRep_MAG261_FJICAFFM_00525	>dRep_MAG302_AHDEPDKG_01222 L-araMAGose isomerase;>dRep_MAG125_FADLGGII_00833 L-araMAGose isomerase	MAG302;MAG125
NaN	NaN	25,6166	25,7584	5	2	2,2488E-13	497070000	273	dRep_MAG125_FADLGGII_01013	>dRep_MAG125_FADLGGII_01013 Reverse rubrerythrin-2	MAG125
28,1073	28,27	28,2419	29,1677	7	3	6,4378E-112	5148100000	277	dRep_MAG133_NOBPDBPA_00797	>dRep_MAG133_NOBPDBPA_00797 Flagellin	MAG133
23,4255	23,8105	23,7456	24,6587	1	1	0,0024543	216220000	278	dRep_MAG134_HIAPAODO_00075	>dRep_MAG134_HIAPAODO_00075 Modification methylase FokI	MAG134
NaN	NaN	23,1585	21,9464	2	2	1,7119E-05	68742000	280	dRep_MAG137_NABPABPB_00747;dRep_MAG170_LICLFCFF_01946	>dRep_MAG137_NABPABPB_00747 Outer membrane protein 40;>dRep_MAG170_LICLFCFF_01946 Outer membrane protein 40	MAG137;MAG170
NaN	NaN	23,2698	22,4842	1	1	0,0016247	78817000	282	dRep_MAG138_EJGHNBMI_00833;dRep_MAG224_NFENHJGB_00274	>dRep_MAG138_EJGHNBMI_00833 Outer membrane protein 41;>dRep_MAG224_NFENHJGB_00274 Outer membrane protein 41	MAG138;MAG224
NaN	NaN	25,6347	24,9338	2	2	7,2531E-06	435780000	291	dRep_MAG150_HCDEOBMH_01376;dRep_MAG150_HCDEOBMH_01384	>dRep_MAG150_HCDEOBMH_01376 S-layer protein SlpA;>dRep_MAG150_HCDEOBMH_01384 S-layer protein SlpA	MAG150;MAG150
NaN	24,985	25,9317	25,3008	4	0	9,828E-11	589840000	295	dRep_MAG159_ADJJGPBG_00984;dRep_MAG162_JBGCCDIN_00548;dRep_MAG191_NGFJMLOL_00546;dRep_MAG285_IPHKFJAN_00436;dRep_MAG137_NABPABPB_00973;dRep_MAG002_CFBNDKDN_00704;dRep_MAG109_MJABCPAK_00829;dRep_MAG043_KLAFNACO_01118;dRep_MAG166_DFIAJFEC_00515;dRep_MAG154_JGOKHKLI_01016;dRep_MAG351_CKFFBPHM_00300	>dRep_MAG159_ADJJGPBG_00984 Glyceraldehyde-3-phosphate dehydrogenase;>dRep_MAG162_JBGCCDIN_00548 Glyceraldehyde-3-phosphate dehydrogenase 1;>dRep_MAG191_NGFJMLOL_00546 Glyceraldehyde-3-phosphate dehydrogenase;>dRep_MAG285_IPHKFJAN_00436 Glyceraldehyde-3-ph	MAG159;MAG162;MAG191;MAG285
NaN	NaN	22,9752	23,2447	2	1	2,8407E-07	82890000	297	dRep_MAG161_JMKPMHCO_00408;dRep_MAG247_EKGBJCBM_00031;dRep_MAG265_LFKFBJPC_00857;dRep_MAG216_JNJMCPHB_00025;dRep_MAG150_HCDEOBMH_00593;dRep_MAG212_IEMJENOD_00035;dRep_MAG171_FIDMCACI_00308;dRep_MAG012_KEBBILMO_00565;dRep_MAG218_ACMPALGF_00067;dRep_MAG200_JJGKEOHI_00813;dRep_MAG177_HLHGKLFL_00458;dRep_MAG078_GKFCBAEI_00304;dRep_MAG236_BNONDECB_00449	>dRep_MAG161_JMKPMHCO_00408 50S ribosomal protein L2;>dRep_MAG247_EKGBJCBM_00031 50S ribosomal protein L2;>dRep_MAG265_LFKFBJPC_00857 50S ribosomal protein L2;>dRep_MAG216_JNJMCPHB_00025 50S ribosomal protein L2;>dRep_MAG150_HCDEOBMH_00593 50S ribosomal pr	MAG161;MAG247;MAG265;MAG216;MAG150;MAG212;MAG171;MAG012;MAG218;MAG200;MAG177;MAG078;MAG236
24,2308	24,3473	23,5398	24,1093	2	2	1,6081E-06	248560000	298	dRep_MAG166_DFIAJFEC_00220;dRep_MAG087_FCLGAPPI_01398;dRep_MAG339_DBNBAHDK_00861;dRep_MAG336_MPGOKPOL_02180;dRep_MAG321_EJNAAGJG_01015;dRep_MAG277_MIPNGEJE_00776;dRep_MAG262_LLCGOPIE_01345;dRep_MAG259_IFIOODLK_01517;dRep_MAG257_JHFDCHCB_00849;dRep_MAG253_CPMOAOBJ_00207;dRep_MAG194_MEPDOGGJ_00422;dRep_MAG176_DLEJNGKN_01634;dRep_MAG169_PNICKJKO_00805;dRep_MAG152_LJMCIADF_00201;dRep_MAG123_PJKBFKBB_…	>dRep_MAG166_DFIAJFEC_00220 50S ribosomal protein L14;>dRep_MAG087_FCLGAPPI_01398 50S ribosomal protein L14;>dRep_MAG339_DBNBAHDK_00861 50S ribosomal protein L14;>dRep_MAG336_MPGOKPOL_02180 50S ribosomal protein L14;>dRep_MAG321_EJNAAGJG_01015 50S ribosoma	MAG166;MAG087;MAG339;MAG336;MAG321;MAG277;MAG262;MAG259;MAG257;MAG253;MAG194;MAG176;MAG169;MAG152;MAG123;MAG102;MAG086;MAG085;MAG079;MAG074;MAG056;MAG054;MAG038;MAG031;MAG025
NaN	NaN	26,2382	25,013	5	5	3,4908E-14	579090000	305	dRep_MAG175_HANCENAK_00434	>dRep_MAG175_HANCENAK_00434 S-layer protein	MAG175
NaN	NaN	26,887	24,923	2	1	7,9572E-07	933140000	306	dRep_MAG175_HANCENAK_00437	>dRep_MAG175_HANCENAK_00437 AraMAGogalactan endo-beta-1,4-galactanase	MAG175
NaN	NaN	29,6674	28,3391	31	30	4,1193E-107	5896700000	307	dRep_MAG175_HANCENAK_00438	>dRep_MAG175_HANCENAK_00438 AraMAGogalactan endo-beta-1,4-galactanase	MAG175
22,537	22,8788	26,6346	25,8915	6	5	1,8226E-26	819750000	309	dRep_MAG175_HANCENAK_00552;dRep_MAG294_EHJINIDK_00546;dRep_MAG045_GJACFFBC_00862;dRep_MAG183_FPGIOKBG_00060;dRep_MAG275_NIDIBBDA_01704	>dRep_MAG175_HANCENAK_00552 Glyceraldehyde-3-phosphate dehydrogenase	MAG175
NaN	NaN	24,3022	24,5696	5	1	3,4114E-14	209820000	310	dRep_MAG175_HANCENAK_01440	>dRep_MAG175_HANCENAK_01440 Elongation factor Tu	MAG175
NaN	26,3684	24,7076	27,8824	5	2	1,6289E-27	1272300000	315	dRep_MAG179_HFEIPPPA_01645	>dRep_MAG179_HFEIPPPA_01645 Flagellin	MAG179
26,0065	NaN	27,3472	26,093	3	3	4,2222E-15	1295200000	318	dRep_MAG183_FPGIOKBG_01428;dRep_MAG224_NFENHJGB_00263;dRep_MAG113_LIFKCGBF_01132;dRep_MAG294_EHJINIDK_01716;dRep_MAG298_EIPJCOMF_00009;dRep_MAG289_KALDCNNP_01528;dRep_MAG138_EJGHNBMI_01328;dRep_MAG028_GKEJLBAM_01459;dRep_MAG271_NGFBCHKH_00632;dRep_MAG137_NABPABPB_00270;dRep_MAG285_IPHKFJAN_00233;dRep_MAG346_JKFDGFHC_00024;dRep_MAG063_PJANDMAH_01039;dRep_MAG036_DOKCEIDH_00754;dRep_MAG034_MEBMFDLL_…	>dRep_MAG183_FPGIOKBG_01428 Motility protein B;>dRep_MAG224_NFENHJGB_00263 Photosystem I P700 chlorophyll a apoprotein A2;>dRep_MAG113_LIFKCGBF_01132 putative lipoprotein YiaD;>dRep_MAG294_EHJINIDK_01716 putative lipoprotein YiaD	MAG183;MAG224;MAG113;MAG294
NaN	NaN	23,5353	22,7254	3	2	0,00013646	88515000	320	dRep_MAG183_FPGIOKBG_02003;dRep_MAG329_GDOHKPBL_01606;dRep_MAG289_KALDCNNP_01273;dRep_MAG224_NFENHJGB_01604;dRep_MAG112_NDMGAKCH_01277;dRep_MAG064_CMDDCDKG_01330;dRep_MAG036_DOKCEIDH_01516;dRep_MAG294_EHJINIDK_00507;dRep_MAG198_GMLJKALI_01032;dRep_MAG191_NGFJMLOL_02079;dRep_MAG170_LICLFCFF_00138;dRep_MAG137_NABPABPB_01486;dRep_MAG113_LIFKCGBF_00538;dRep_MAG045_GJACFFBC_00127;dRep_MAG002_CFBNDKDN_…	>dRep_MAG183_FPGIOKBG_02003 Chaperone protein HtpG;>dRep_MAG329_GDOHKPBL_01606 Chaperone protein HtpG;>dRep_MAG289_KALDCNNP_01273 Chaperone protein HtpG;>dRep_MAG224_NFENHJGB_01604 Chaperone protein HtpG;>dRep_MAG112_NDMGAKCH_01277 Chaperone protein HtpG;>	MAG183;MAG329;MAG289;MAG224;MAG112;MAG064;MAG036;MAG294;MAG198;MAG191;MAG170;MAG137;MAG113;MAG045;MAG002
23,0265	23,0643	26,4569	26,5985	6	4	6,7445E-17	906010000	324	dRep_MAG191_NGFJMLOL_00323;dRep_MAG304_JDNJGFKH_01945;dRep_MAG202_HEPPALPH_00861;dRep_MAG205_LKIOOBKC_00592;dRep_MAG073_AKBCEHHO_00976	>dRep_MAG191_NGFJMLOL_00323 Reverse rubrerythrin-1	MAG191
NaN	NaN	23,9704	23,1469	4	1	4,8566E-10	120290000	325	dRep_MAG191_NGFJMLOL_00377;dRep_MAG138_EJGHNBMI_01517;dRep_MAG331_HPKAPHAF_01874;dRep_MAG232_JGAEDAFA_00952;dRep_MAG073_AKBCEHHO_01149;dRep_MAG070_EMBHKIOF_00137;dRep_MAG002_CFBNDKDN_00063;dRep_MAG084_CGBIKHBH_00264;dRep_MAG196_BIELHBNH_01205;dRep_MAG137_NABPABPB_00556	>dRep_MAG191_NGFJMLOL_00377 Phosphoglucomutase;>dRep_MAG138_EJGHNBMI_01517 Phosphoglucomutase	MAG191;MAG138
NaN	NaN	22,9318	22,3296	2	2	6,4759E-05	62712000	327	dRep_MAG191_NGFJMLOL_00803;dRep_MAG036_DOKCEIDH_00223	>dRep_MAG191_NGFJMLOL_00803 Galactokinase;>dRep_MAG036_DOKCEIDH_00223 Galactokinase	MAG191;MAG036
NaN	NaN	25,1262	24,8033	5	5	7,9777E-16	430000000	329	dRep_MAG191_NGFJMLOL_01220;dRep_MAG170_LICLFCFF_02040;dRep_MAG138_EJGHNBMI_00540;dRep_MAG112_NDMGAKCH_01289;dRep_MAG036_DOKCEIDH_01099;dRep_MAG198_GMLJKALI_00985;dRep_MAG063_PJANDMAH_00366;dRep_MAG294_EHJINIDK_00132;dRep_MAG113_LIFKCGBF_01626;dRep_MAG137_NABPABPB_01724;dRep_MAG064_CMDDCDKG_00307	>dRep_MAG191_NGFJMLOL_01220 Methylmalonyl-CoA carboxyltransferase 5S subunit	MAG191
NaN	NaN	24,8551	24,8095	2	2	1,3167E-05	278860000	333	dRep_MAG191_NGFJMLOL_02120;dRep_MAG216_JNJMCPHB_01554;dRep_MAG160_EFKMPBOM_00040;dRep_MAG099_DNDAGJEJ_00081;dRep_MAG285_IPHKFJAN_01021;dRep_MAG074_EHAOMODJ_00474;dRep_MAG079_GAOGCKND_00793;dRep_MAG025_CBEJJMLE_01713;dRep_MAG038_EIGFILKG_01052;dRep_MAG234_ECABPBME_01240	>dRep_MAG191_NGFJMLOL_02120 Rubrerythrin-1;>dRep_MAG216_JNJMCPHB_01554 Rubrerythrin-1;>dRep_MAG160_EFKMPBOM_00040 Rubrerythrin-1;>dRep_MAG099_DNDAGJEJ_00081 Rubrerythrin-1;>dRep_MAG285_IPHKFJAN_01021 Rubrerythrin;>dRep_MAG074_EHAOMODJ_00474 Rubrerythrin-1;	MAG191;MAG216;MAG160;MAG099;MAG285;MAG074;MAG079;MAG025;MAG038;MAG234
NaN	NaN	22,9314	22,091	2	2	2,958E-08	74031000	334	dRep_MAG196_BIELHBNH_00228	>dRep_MAG196_BIELHBNH_00228 Outer membrane protein 41	MAG196
24,6698	25,7653	24,081	24,0815	5	2	5,1253E-11	259180000	335	dRep_MAG196_BIELHBNH_00453;dRep_MAG224_NFENHJGB_00923;dRep_MAG232_JGAEDAFA_00722;dRep_MAG307_AOCKHIKF_01128;dRep_MAG165_HMDFFMMM_01047;dRep_MAG098_DDEBHDKK_01360;dRep_MAG084_CGBIKHBH_01126;dRep_MAG329_GDOHKPBL_00983;dRep_MAG170_LICLFCFF_01231;dRep_MAG002_CFBNDKDN_01711;dRep_MAG037_GEAOEKHA_00748;dRep_MAG137_NABPABPB_00623;dRep_MAG138_EJGHNBMI_00962;dRep_MAG331_HPKAPHAF_01779;dRep_MAG131_HLFNHDGI_…	>dRep_MAG196_BIELHBNH_00453 Fumarate reductase iron-sulfur subunit;>dRep_MAG224_NFENHJGB_00923 Fumarate reductase iron-sulfur subunit;>dRep_MAG232_JGAEDAFA_00722 Fumarate reductase iron-sulfur subunit;>dRep_MAG307_AOCKHIKF_01128 Fumarate reductase iron-sul	MAG196;MAG224;MAG232;MAG307;MAG165;MAG098;MAG084
NaN	25,8683	24,0646	25,928	6	3	1,8518E-76	458280000	342	dRep_MAG209_NKIHFCEN_01747;dRep_MAG024_OLHDGABE_01393	>dRep_MAG209_NKIHFCEN_01747 Flagellin;>dRep_MAG024_OLHDGABE_01393 Flagellin	MAG209;MAG024
24,5783	27,2141	24,9613	29,9156	14	10	9,2565E-158	6175400000	355	dRep_MAG216_JNJMCPHB_01746;dRep_MAG216_JNJMCPHB_01730	>dRep_MAG216_JNJMCPHB_01746 Flagellin B	MAG216
NaN	NaN	28,598	29,6653	1	1	1,9351E-06	5584500000	356	dRep_MAG216_JNJMCPHB_01854	>dRep_MAG216_JNJMCPHB_01854 Lipoprotein E	MAG216
NaN	NaN	26,7227	27,0288	2	2	2,8767E-15	1125100000	357	dRep_MAG216_JNJMCPHB_01855	>dRep_MAG216_JNJMCPHB_01855 hypothetical protein	MAG216
NaN	NaN	23,2601	23,0624	2	2	0,0011321	87521000	366	dRep_MAG225_FLBKEJIP_00345;dRep_MAG013_IODPEDPB_00160;dRep_MAG175_HANCENAK_01473	>dRep_MAG225_FLBKEJIP_00345 2,3-bisphosphoglycerate-dependent phosphoglycerate mutase;>dRep_MAG013_IODPEDPB_00160 2,3-bisphosphoglycerate-dependent phosphoglycerate mutase;>dRep_MAG175_HANCENAK_01473 2,3-bisphosphoglycerate-dependent phosphoglycerate mutas	MAG225;MAG013;MAG175
NaN	NaN	22,9159	22,4591	2	2	2,9318E-08	64316000	372	dRep_MAG228_CECEDMJG_01016;dRep_MAG020_JCCELPIE_00261;dRep_MAG042_MMFCLHOO_00324	>dRep_MAG228_CECEDMJG_01016 Enolase;>dRep_MAG020_JCCELPIE_00261 Enolase 2;>dRep_MAG042_MMFCLHOO_00324 Enolase	MAG228;MAG020;MAG042
NaN	NaN	23,8862	23,6186	3	1	1,1864E-09	132490000	375	dRep_MAG229_FFOBPPJI_01305;dRep_MAG232_JGAEDAFA_01554;dRep_MAG131_HLFNHDGI_00793;dRep_MAG331_HPKAPHAF_00893;dRep_MAG037_GEAOEKHA_01578	>dRep_MAG229_FFOBPPJI_01305 Pyruvate synthase;>dRep_MAG232_JGAEDAFA_01554 Pyruvate synthase;>dRep_MAG131_HLFNHDGI_00793 Pyruvate synthase;>dRep_MAG331_HPKAPHAF_00893 Pyruvate synthase;>dRep_MAG037_GEAOEKHA_01578 Pyruvate synthase	MAG229;MAG232;MAG131;MAG331;MAG037
NaN	NaN	22,8823	22,5766	2	2	6,9196E-10	65311000	378	dRep_MAG299_AKNBKJGM_00273;dRep_MAG297_EDHEEICA_01647;dRep_MAG272_LGBDGEIM_00327;dRep_MAG240_LDBBGJKG_01098;dRep_MAG167_BLMEBMNN_02188;dRep_MAG248_CCDFPECI_01347;dRep_MAG335_JIOGNAPG_00442;dRep_MAG234_ECABPBME_02211;dRep_MAG322_OJELOJOF_00802;dRep_MAG310_IMBAFDIF_00521;dRep_MAG269_PNILGKPH_00876;dRep_MAG266_JFOCEDAE_01641;dRep_MAG220_PILICLLL_01844;dRep_MAG145_KMJJJOEJ_00554;dRep_MAG201_OLKDIBOK_…	>dRep_MAG299_AKNBKJGM_00273 Adenylosuccinate lyase;>dRep_MAG297_EDHEEICA_01647 Adenylosuccinate lyase;>dRep_MAG272_LGBDGEIM_00327 Adenylosuccinate lyase;>dRep_MAG240_LDBBGJKG_01098 Adenylosuccinate lyase;>dRep_MAG167_BLMEBMNN_02188 Adenylosuccinate lyase;>	MAG299;MAG297;MAG272;MAG240;MAG167;MAG248;MAG335;MAG234;MAG322;MAG310;MAG269;MAG266;MAG220;MAG145;MAG201;MAG328;MAG308;MAG186;MAG065;MAG319;MAG306
NaN	NaN	25,3232	25,0214	2	1	7,0053E-11	366570000	393	dRep_MAG262_LLCGOPIE_00728	>dRep_MAG262_LLCGOPIE_00728 hypothetical protein	MAG262
24,899	25,9196	24,5515	26,8509	6	3	2,6607E-55	846820000	395	dRep_MAG269_PNILGKPH_01459	>dRep_MAG269_PNILGKPH_01459 Flagellin	MAG269
NaN	NaN	25,1605	24,6646	4	4	3,2649E-12	306280000	397	dRep_MAG272_LGBDGEIM_00075;dRep_MAG052_PGOOKKFH_00818;dRep_MAG337_FHKPNFDB_00015	>dRep_MAG272_LGBDGEIM_00075 Amidophosphoribosyltransferase	MAG272
NaN	NaN	27,5247	26,9765	10	9	2,9564E-38	1578100000	398	dRep_MAG272_LGBDGEIM_00100;dRep_MAG216_JNJMCPHB_01464;dRep_MAG021_AJDDCGJC_01423;dRep_MAG250_NMCAMJIO_00069;dRep_MAG052_PGOOKKFH_00066;dRep_MAG317_ABPHNCOD_01188;dRep_MAG336_MPGOKPOL_02270;dRep_MAG253_CPMOAOBJ_01227;dRep_MAG049_MNFBDPNO_01276;dRep_MAG169_PNICKJKO_01186;dRep_MAG074_EHAOMODJ_00150;dRep_MAG101_BNDDLDCL_00081	>dRep_MAG272_LGBDGEIM_00100 Ketol-acid reductoisomerase (NADP(+));>dRep_MAG216_JNJMCPHB_01464 Ketol-acid reductoisomerase (NAD(+))	MAG272;MAG216
NaN	NaN	22,9339	22,7843	3	3	1,0368E-06	71010000	399	dRep_MAG272_LGBDGEIM_00141;dRep_MAG317_ABPHNCOD_01200;dRep_MAG021_AJDDCGJC_01736;dRep_MAG091_MAFACGAD_00735	>dRep_MAG272_LGBDGEIM_00141 Dihydroxy-acid dehydratase	MAG272
NaN	NaN	26,9552	26,7042	12	12	1,5361E-36	1131500000	400	dRep_MAG272_LGBDGEIM_00151;dRep_MAG299_AKNBKJGM_01627;dRep_MAG317_ABPHNCOD_00797;dRep_MAG097_CBBLIPAN_00886;dRep_MAG216_JNJMCPHB_01294;dRep_MAG021_AJDDCGJC_00504	>dRep_MAG272_LGBDGEIM_00151 Leucine--tRNA ligase	MAG272
NaN	NaN	23,0417	23,0965	3	3	1,2573E-12	80846000	402	dRep_MAG272_LGBDGEIM_00167;dRep_MAG299_AKNBKJGM_01571	>dRep_MAG272_LGBDGEIM_00167 L(+)-tartrate dehydratase subunit alpha	MAG272
27,497	27,228	26,8216	26,0764	15	15	2,7839E-50	1471500000	403	dRep_MAG272_LGBDGEIM_00170;dRep_MAG216_JNJMCPHB_00780;dRep_MAG021_AJDDCGJC_00192	>dRep_MAG272_LGBDGEIM_00170 Fumarate reductase flavoprotein subunit	MAG272
NaN	24,5879	24,5755	23,6363	3	3	1,9227E-05	257940000	404	dRep_MAG317_ABPHNCOD_01423;dRep_MAG272_LGBDGEIM_00171;dRep_MAG216_JNJMCPHB_00781;dRep_MAG021_AJDDCGJC_00193	>dRep_MAG317_ABPHNCOD_01423 Fumarate reductase iron-sulfur subunit;>dRep_MAG272_LGBDGEIM_00171 Fumarate reductase iron-sulfur subunit	MAG317;MAG272
NaN	NaN	25,2858	25,2179	7	7	8,9424E-16	370060000	405	dRep_MAG272_LGBDGEIM_00179;dRep_MAG317_ABPHNCOD_01608;dRep_MAG097_CBBLIPAN_00606	>dRep_MAG272_LGBDGEIM_00179 N-acetyl-gamma-glutamyl-phosphate reductase	MAG272
NaN	NaN	25,3826	25,151	6	5	2,9389E-15	381750000	406	dRep_MAG272_LGBDGEIM_00182	>dRep_MAG272_LGBDGEIM_00182 Acetylornithine aminotransferase	MAG272
NaN	NaN	24,3379	24,2477	3	2	4,3117E-10	190630000	407	dRep_MAG272_LGBDGEIM_00184	>dRep_MAG272_LGBDGEIM_00184 Argininosuccinate synthase	MAG272
NaN	NaN	25,6777	25,9745	4	4	1,3735E-08	546570000	409	dRep_MAG272_LGBDGEIM_00207	>dRep_MAG272_LGBDGEIM_00207 hypothetical protein	MAG272
NaN	NaN	26,1713	24,2513	6	6	1,7042E-18	490040000	410	dRep_MAG272_LGBDGEIM_00311	>dRep_MAG272_LGBDGEIM_00311 Putative aliphatic sulfonates-MAGding protein	MAG272
24,3163	24,8906	24,4071	23,7278	2	2	8,2146E-05	264800000	412	dRep_MAG272_LGBDGEIM_00330	>dRep_MAG272_LGBDGEIM_00330 hypothetical protein	MAG272
NaN	23,159	27,4998	25,722	9	9	2,118E-32	1166500000	414	dRep_MAG272_LGBDGEIM_00343;dRep_MAG317_ABPHNCOD_00619;dRep_MAG299_AKNBKJGM_00766	>dRep_MAG272_LGBDGEIM_00343 Malate dehydrogenase;>dRep_MAG317_ABPHNCOD_00619 Malate dehydrogenase	MAG272;MAG317
NaN	NaN	22,8658	22,6276	2	2	4,9487E-06	65811000	415	dRep_MAG272_LGBDGEIM_00345;dRep_MAG317_ABPHNCOD_00315	>dRep_MAG272_LGBDGEIM_00345 Dihydroorotate dehydrogenase B (NAD(+)), electron transfer subunit;>dRep_MAG317_ABPHNCOD_00315 Dihydroorotate dehydrogenase B (NAD(+)), electron transfer subunit	MAG272;MAG317
NaN	NaN	25,1723	24,4793	5	5	9,9564E-15	295100000	416	dRep_MAG272_LGBDGEIM_00347;dRep_MAG107_EFNBPDOP_01392;dRep_MAG278_BFCONKOE_01030;dRep_MAG168_HKDILBFE_01198;dRep_MAG140_ACFAKGIL_00910;dRep_MAG099_DNDAGJEJ_00420;dRep_MAG086_HHEJBMCP_00676;dRep_MAG074_EHAOMODJ_00674;dRep_MAG349_AMCJEEEG_01505;dRep_MAG330_CODAKHDJ_00987;dRep_MAG318_IEDEJOFJ_01430;dRep_MAG310_IMBAFDIF_00258;dRep_MAG300_MJPPENNL_01385;dRep_MAG279_IAEFEPEN_00072;dRep_MAG269_PNILGKPH_…	>dRep_MAG272_LGBDGEIM_00347 Formate--tetrahydrofolate ligase	MAG272
NaN	NaN	22,7525	21,5051	3	3	5,3979E-06	49735000	418	dRep_MAG272_LGBDGEIM_00351	>dRep_MAG272_LGBDGEIM_00351 Heptaprenyl diphosphate synthase component 2	MAG272
NaN	NaN	27,4836	27,2121	9	7	5,6359E-31	1749000000	419	dRep_MAG272_LGBDGEIM_00355;dRep_MAG085_MBHLGCDB_01702;dRep_MAG173_BEBNCADL_00562;dRep_MAG317_ABPHNCOD_01602;dRep_MAG299_AKNBKJGM_00380;dRep_MAG216_JNJMCPHB_00706	>dRep_MAG272_LGBDGEIM_00355 Fructose-bisphosphate aldolase	MAG272
25,5911	24,7015	29,2294	29,0833	16	16	1,7228E-90	5890600000	421	dRep_MAG272_LGBDGEIM_00399;dRep_MAG216_JNJMCPHB_01683	>dRep_MAG272_LGBDGEIM_00399 Serine protease Do-like HtrA	MAG272
NaN	NaN	27,6761	27,2009	15	15	1,2262E-78	1821400000	422	dRep_MAG272_LGBDGEIM_00420;dRep_MAG216_JNJMCPHB_00794;dRep_MAG021_AJDDCGJC_01072	>dRep_MAG272_LGBDGEIM_00420 Glucose-6-phosphate isomerase	MAG272
NaN	NaN	26,3111	25,7956	7	7	3,9443E-37	683370000	423	dRep_MAG272_LGBDGEIM_00442	>dRep_MAG272_LGBDGEIM_00442 hypothetical protein	MAG272
NaN	NaN	24,0116	23,618	4	4	4,2507E-10	141220000	424	dRep_MAG272_LGBDGEIM_00527;dRep_MAG317_ABPHNCOD_01016;dRep_MAG216_JNJMCPHB_00707;dRep_MAG021_AJDDCGJC_00848;dRep_MAG299_AKNBKJGM_00667	>dRep_MAG272_LGBDGEIM_00527 Polyribonucleotide nucleotidyltransferase	MAG272
NaN	NaN	23,784	22,2933	2	2	5,0606E-08	96516000	425	dRep_MAG272_LGBDGEIM_00530	>dRep_MAG272_LGBDGEIM_00530 High-affinity zinc uptake system MAGding-protein ZnuA	MAG272
NaN	NaN	24,2819	22,6219	4	4	2,0518E-12	134050000	426	dRep_MAG272_LGBDGEIM_00536	>dRep_MAG272_LGBDGEIM_00536 Putative aliphatic sulfonates-MAGding protein	MAG272
NaN	NaN	23,4385	23,5647	5	5	9,0851E-16	110650000	427	dRep_MAG272_LGBDGEIM_00542;dRep_MAG299_AKNBKJGM_01731	>dRep_MAG272_LGBDGEIM_00542 Aspartate--tRNA ligase	MAG272
25,0806	24,0968	24,6758	23,4109	6	6	1,2657E-22	269790000	429	dRep_MAG272_LGBDGEIM_00616;dRep_MAG317_ABPHNCOD_01133;dRep_MAG216_JNJMCPHB_01074;dRep_MAG021_AJDDCGJC_00049;dRep_MAG349_AMCJEEEG_00133;dRep_MAG337_FHKPNFDB_00088;dRep_MAG053_OMGNPOOB_00835;dRep_MAG097_CBBLIPAN_01577;dRep_MAG052_PGOOKKFH_01592;dRep_MAG344_CJJBDGAA_00530;dRep_MAG090_IPGNHCBJ_01124;dRep_MAG243_JDMELKLC_01162;dRep_MAG007_LNLEAAAN_00764;dRep_MAG323_FBBLPLCG_01598;dRep_MAG152_LJMCIADF_…	>dRep_MAG272_LGBDGEIM_00616 ATP synthase subunit beta;>dRep_MAG317_ABPHNCOD_01133 ATP synthase subunit beta;>dRep_MAG216_JNJMCPHB_01074 ATP synthase subunit beta;>dRep_MAG021_AJDDCGJC_00049 ATP synthase subunit beta	MAG272;MAG317;MAG216;MAG021
24,0879	23,0725	24,5757	23,5447	5	4	1,0686E-10	241670000	430	dRep_MAG272_LGBDGEIM_00618;dRep_MAG317_ABPHNCOD_01131;dRep_MAG242_LKAIBGGJ_01341;dRep_MAG216_JNJMCPHB_01076;dRep_MAG021_AJDDCGJC_00051;dRep_MAG168_HKDILBFE_01015;dRep_MAG322_OJELOJOF_01622;dRep_MAG087_FCLGAPPI_00118;dRep_MAG220_PILICLLL_01543;dRep_MAG055_IBMMJAEE_00610;dRep_MAG061_ONFGDLGO_01234;dRep_MAG168_HKDILBFE_00368;dRep_MAG055_IBMMJAEE_00168;dRep_MAG261_FJICAFFM_00490;dRep_MAG017_FGFLFOPJ_…	>dRep_MAG272_LGBDGEIM_00618 ATP synthase subunit alpha	MAG272
NaN	NaN	25,4863	24,986	6	6	3,372E-13	378570000	432	dRep_MAG272_LGBDGEIM_00724;dRep_MAG317_ABPHNCOD_00945;dRep_MAG021_AJDDCGJC_01697;dRep_MAG216_JNJMCPHB_01523;dRep_MAG074_EHAOMODJ_00858	>dRep_MAG272_LGBDGEIM_00724 50S ribosomal protein L1;>dRep_MAG317_ABPHNCOD_00945 50S ribosomal protein L1	MAG272;MAG317
NaN	NaN	27,2852	26,9859	17	15	2,0416E-56	1358900000	433	dRep_MAG272_LGBDGEIM_00727;dRep_MAG317_ABPHNCOD_00942;dRep_MAG021_AJDDCGJC_01700;dRep_MAG216_JNJMCPHB_01167;dRep_MAG105_AAEIHAFF_00953;dRep_MAG323_FBBLPLCG_00104;dRep_MAG339_DBNBAHDK_00279;dRep_MAG056_EMNHHOJA_01445;dRep_MAG277_MIPNGEJE_01495;dRep_MAG336_MPGOKPOL_01568;dRep_MAG059_OOBKFNPP_00482;dRep_MAG348_LCLFDNEE_01283;dRep_MAG310_IMBAFDIF_01253;dRep_MAG243_JDMELKLC_00228;dRep_MAG169_PNICKJKO_…	>dRep_MAG272_LGBDGEIM_00727 DNA-directed RNA polymerase subunit beta	MAG272
25,1514	25,4927	27,4319	26,7457	14	11	7,1978E-46	1519200000	434	dRep_MAG272_LGBDGEIM_00728;dRep_MAG317_ABPHNCOD_01524;dRep_MAG216_JNJMCPHB_01166;dRep_MAG021_AJDDCGJC_01549;dRep_MAG054_NNOKONMC_00657;dRep_MAG102_ICFDHPGB_00342;dRep_MAG259_IFIOODLK_00485;dRep_MAG054_NNOKONMC_00873;dRep_MAG056_EMNHHOJA_01446;dRep_MAG152_LJMCIADF_00840;dRep_MAG079_GAOGCKND_00311;dRep_MAG068_ENOLAELK_00990;dRep_MAG114_FJHJKHGL_00463;dRep_MAG124_HIHDFGCL_00318;dRep_MAG337_FHKPNFDB_…	>dRep_MAG272_LGBDGEIM_00728 DNA-directed RNA polymerase subunit beta	MAG272
23,0993	22,5748	26,9692	25,9978	9	6	5,3122E-24	952330000	435	dRep_MAG272_LGBDGEIM_00729;dRep_MAG299_AKNBKJGM_00848;dRep_MAG162_JBGCCDIN_01422	>dRep_MAG272_LGBDGEIM_00729 Reverse rubrerythrin-1	MAG272
26,4348	28,7543	25,8216	30,1271	11	5	1,8974E-146	7622900000	436	dRep_MAG272_LGBDGEIM_00744	>dRep_MAG272_LGBDGEIM_00744 Flagellin D	MAG272
NaN	NaN	23,5523	23,6369	3	3	4,6255E-12	117000000	438	dRep_MAG272_LGBDGEIM_00775;dRep_MAG176_DLEJNGKN_01616;dRep_MAG259_IFIOODLK_00839;dRep_MAG262_LLCGOPIE_01172;dRep_MAG200_JJGKEOHI_00658;dRep_MAG102_ICFDHPGB_00687;dRep_MAG086_HHEJBMCP_01115;dRep_MAG317_ABPHNCOD_00708;dRep_MAG003_GOBBLOGO_00775;dRep_MAG030_OGPDLGOC_00608;dRep_MAG293_MEPKGOAN_00718;dRep_MAG054_NNOKONMC_00466;dRep_MAG308_JBPDGLPP_01749;dRep_MAG052_PGOOKKFH_01438;dRep_MAG143_PFLDJMPF_…	>dRep_MAG272_LGBDGEIM_00775 CTP synthase	MAG272
NaN	NaN	25,7536	25,5088	7	7	1,6662E-25	506890000	439	dRep_MAG272_LGBDGEIM_00776	>dRep_MAG272_LGBDGEIM_00776 NADP-reducing hydrogenase subunit HndC	MAG272
22,9429	23,8063	30,5852	29,1115	24	14	2,8389E-135	10489000000	440	dRep_MAG272_LGBDGEIM_00785;dRep_MAG101_BNDDLDCL_00167;dRep_MAG217_MJCEAEPB_00396;dRep_MAG031_BNHMFOII_00376;dRep_MAG228_CECEDMJG_00882;dRep_MAG211_LGJEFJIK_00966;dRep_MAG042_MMFCLHOO_00901;dRep_MAG288_KOIAAABN_01404;dRep_MAG019_MOJEPLJF_00176;dRep_MAG201_OLKDIBOK_00958;dRep_MAG077_DNNBMPMC_01486;dRep_MAG038_EIGFILKG_00773;dRep_MAG290_OIOJKBNK_00208;dRep_MAG293_MEPKGOAN_01142;dRep_MAG124_HIHDFGCL_…	>dRep_MAG272_LGBDGEIM_00785 NADP-specific glutamate dehydrogenase	MAG272
32,0152	30,0383	31,3607	30,3656	4	3	9,566E-28	38544000000	441	dRep_MAG272_LGBDGEIM_00819	>dRep_MAG272_LGBDGEIM_00819 S-layer protein SlpA	MAG272
NaN	NaN	26,4679	25,0722	4	4	2,5638E-68	625460000	442	dRep_MAG272_LGBDGEIM_00822;dRep_MAG299_AKNBKJGM_01566	>dRep_MAG272_LGBDGEIM_00822 ABC transporter arginine-MAGding protein 1	MAG272
24,709	NaN	27,355	25,759	9	9	5,9489E-39	1186600000	443	dRep_MAG272_LGBDGEIM_00827;dRep_MAG317_ABPHNCOD_00532	>dRep_MAG272_LGBDGEIM_00827 Leucine-, isoleucine-, valine-, threonine-, and alanine-MAGding protein	MAG272
NaN	NaN	26,2995	25,8512	10	10	4,7248E-34	675900000	444	dRep_MAG272_LGBDGEIM_00842;dRep_MAG299_AKNBKJGM_01222;dRep_MAG317_ABPHNCOD_01634	>dRep_MAG272_LGBDGEIM_00842 Succinate--CoA ligase [ADP-forming] subunit beta	MAG272
NaN	NaN	22,8134	23,016	2	2	2,0513E-05	72596000	445	dRep_MAG272_LGBDGEIM_00843;dRep_MAG299_AKNBKJGM_01221;dRep_MAG317_ABPHNCOD_01633	>dRep_MAG272_LGBDGEIM_00843 Succinate--CoA ligase [ADP-forming] subunit alpha;>dRep_MAG299_AKNBKJGM_01221 Succinate--CoA ligase [ADP-forming] subunit alpha;>dRep_MAG317_ABPHNCOD_01633 Succinate--CoA ligase [ADP-forming] subunit alpha	MAG272;MAG299;MAG317
NaN	NaN	24,8091	23,6239	1	1	4,7318E-11	204490000	447	dRep_MAG272_LGBDGEIM_00866	>dRep_MAG272_LGBDGEIM_00866 50S ribosomal protein L20	MAG272
NaN	NaN	25,2338	25,1348	5	5	1,6969E-20	354920000	448	dRep_MAG272_LGBDGEIM_00894;dRep_MAG148_NAJFKJMD_01202;dRep_MAG100_CODMOHGB_00823;dRep_MAG060_HNFNENOI_00752;dRep_MAG249_OFIIEIDJ_01550;dRep_MAG159_ADJJGPBG_00424;dRep_MAG043_KLAFNACO_00904;dRep_MAG306_FGHMKMMP_01385;dRep_MAG245_MBCFLKOF_01648;dRep_MAG120_EKLBOPNC_00504;dRep_MAG065_DFABHCBI_00788;dRep_MAG010_MFFFGEGD_00453;dRep_MAG106_BKDHGPBE_01148;dRep_MAG146_LCCIBLJG_01311;dRep_MAG007_LNLEAAAN_…	>dRep_MAG272_LGBDGEIM_00894 L-methionine gamma-lyase	MAG272
NaN	23,8411	25,7482	25,9397	4	3	7,4846E-13	591060000	449	dRep_MAG272_LGBDGEIM_00920;dRep_MAG216_JNJMCPHB_00016;dRep_MAG336_MPGOKPOL_02182;dRep_MAG340_OFLHNGJM_00819;dRep_MAG339_DBNBAHDK_00863;dRep_MAG328_GIGKNKPJ_01555;dRep_MAG257_JHFDCHCB_00851;dRep_MAG253_CPMOAOBJ_00205;dRep_MAG166_DFIAJFEC_00222;dRep_MAG123_PJKBFKBB_00843;dRep_MAG086_HHEJBMCP_00617;dRep_MAG074_EHAOMODJ_01288;dRep_MAG006_HPJGJCAG_00135;dRep_MAG003_GOBBLOGO_00661;dRep_MAG078_GKFCBAEI_…	>dRep_MAG272_LGBDGEIM_00920 50S ribosomal protein L5;>dRep_MAG216_JNJMCPHB_00016 50S ribosomal protein L5;>dRep_MAG336_MPGOKPOL_02182 50S ribosomal protein L5	MAG272;MAG216;MAG336
25,5312	26,0462	27,5059	27,5247	7	6	7,3439E-20	1888700000	451	dRep_MAG299_AKNBKJGM_01128;dRep_MAG272_LGBDGEIM_00929;dRep_MAG097_CBBLIPAN_01185	>dRep_MAG299_AKNBKJGM_01128 50S ribosomal protein L2;>dRep_MAG272_LGBDGEIM_00929 50S ribosomal protein L2	MAG299;MAG272
NaN	NaN	23,8752	23,3228	2	2	2,5327E-06	127140000	452	dRep_MAG272_LGBDGEIM_00931	>dRep_MAG272_LGBDGEIM_00931 50S ribosomal protein L4	MAG272
25,7655	26,6392	25,8583	26,2361	10	4	5,3373E-59	937930000	454	dRep_MAG272_LGBDGEIM_00934;dRep_MAG012_KEBBILMO_00504;dRep_MAG353_PPDHLNJB_01484;dRep_MAG214_HHFOEIGG_00327;dRep_MAG339_DBNBAHDK_00271;dRep_MAG291_EILOACJB_00618;dRep_MAG277_MIPNGEJE_00935;dRep_MAG267_LJCFMAFA_00461;dRep_MAG230_NINMBMKB_01057;dRep_MAG184_MBMMJHKO_00389;dRep_MAG178_FLGBGGJB_00897;dRep_MAG355_KJEFNADK_00609;dRep_MAG349_AMCJEEEG_01019;dRep_MAG105_AAEIHAFF_01931;dRep_MAG114_FJHJKHGL_…	>dRep_MAG272_LGBDGEIM_00934 Elongation factor Tu	MAG272
23,454	NaN	24,2076	24,8551	6	3	3,1763E-10	276500000	455	dRep_MAG272_LGBDGEIM_00935;dRep_MAG317_ABPHNCOD_00392;dRep_MAG299_AKNBKJGM_01134;dRep_MAG216_JNJMCPHB_00031;dRep_MAG336_MPGOKPOL_00658	>dRep_MAG272_LGBDGEIM_00935 Elongation factor G;>dRep_MAG317_ABPHNCOD_00392 Elongation factor G;>dRep_MAG299_AKNBKJGM_01134 Elongation factor G;>dRep_MAG216_JNJMCPHB_00031 Elongation factor G	MAG272;MAG317;MAG299;MAG216
24,7285	24,5352	24,6247	24,4695	5	5	9,7661E-14	324420000	456	dRep_MAG272_LGBDGEIM_00936;dRep_MAG216_JNJMCPHB_00032;dRep_MAG317_ABPHNCOD_00391;dRep_MAG342_BMMENEMP_00952;dRep_MAG338_LIGGOPOO_00101;dRep_MAG350_EKOOEEGH_01199;dRep_MAG337_FHKPNFDB_01042;dRep_MAG334_NAPFFNLD_00299;dRep_MAG299_AKNBKJGM_01135;dRep_MAG274_DBJHKLDG_01757;dRep_MAG242_LKAIBGGJ_01484;dRep_MAG195_DDMDFNOK_01686;dRep_MAG150_HCDEOBMH_00601;dRep_MAG060_HNFNENOI_01597	>dRep_MAG272_LGBDGEIM_00936 30S ribosomal protein S7;>dRep_MAG216_JNJMCPHB_00032 30S ribosomal protein S7;>dRep_MAG317_ABPHNCOD_00391 30S ribosomal protein S7	MAG272;MAG216;MAG317
NaN	NaN	24,9692	25,1677	2	2	4,5504E-07	330850000	457	dRep_MAG272_LGBDGEIM_00991	>dRep_MAG272_LGBDGEIM_00991 Elongation factor Ts	MAG272
NaN	NaN	27,0255	26,1929	10	10	4,8179E-71	1013800000	459	dRep_MAG272_LGBDGEIM_01008;dRep_MAG317_ABPHNCOD_01493;dRep_MAG299_AKNBKJGM_01738	>dRep_MAG272_LGBDGEIM_01008 Malonyl CoA-acyl carrier protein transacylase	MAG272
NaN	NaN	25,8949	25,8249	7	7	1,9254E-20	565920000	460	dRep_MAG272_LGBDGEIM_01012	>dRep_MAG272_LGBDGEIM_01012 3-oxoacyl-[acyl-carrier-protein] synthase 2	MAG272
23,9232	NaN	24,7093	23,7563	5	5	6,0102E-29	252420000	461	dRep_MAG272_LGBDGEIM_01015	>dRep_MAG272_LGBDGEIM_01015 Multidrug resistance protein MdtA	MAG272
25,898	25,6158	26,2185	25,64	10	10	1,4327E-28	822340000	462	dRep_MAG272_LGBDGEIM_01016	>dRep_MAG272_LGBDGEIM_01016 Efflux pump membrane transporter BepE	MAG272
23,7923	NaN	23,9413	23,5624	2	2	2,2499E-07	146790000	463	dRep_MAG272_LGBDGEIM_01020	>dRep_MAG272_LGBDGEIM_01020 Autotransporter beta-domain protein	MAG272
24,0099	NaN	26,0508	24,5046	7	7	9,2635E-27	495780000	464	dRep_MAG272_LGBDGEIM_01072	>dRep_MAG272_LGBDGEIM_01072 Outer membrane protein TolC	MAG272
24,1189	23,865	28,2277	27,3541	7	7	3,729E-26	2339900000	465	dRep_MAG272_LGBDGEIM_01098	>dRep_MAG272_LGBDGEIM_01098 26 kDa periplasmic immunogenic protein	MAG272
NaN	NaN	27,5413	27,2425	11	11	1,8076E-40	1667100000	466	dRep_MAG272_LGBDGEIM_01122;dRep_MAG299_AKNBKJGM_00770;dRep_MAG317_ABPHNCOD_01716	>dRep_MAG272_LGBDGEIM_01122 Methylmalonyl-CoA carboxyltransferase 5S subunit	MAG272
NaN	22,0412	28,9387	27,1733	11	11	4,2964E-111	3375200000	468	dRep_MAG272_LGBDGEIM_01241;dRep_MAG341_NBEGOKEF_00346;dRep_MAG095_HOBNOEEF_01983;dRep_MAG274_DBJHKLDG_01674;dRep_MAG060_HNFNENOI_01564	>dRep_MAG272_LGBDGEIM_01241 Periplasmic MAGding protein domain protein	MAG272
NaN	NaN	28,431	27,1066	16	16	1,6669E-110	2503200000	469	dRep_MAG272_LGBDGEIM_01244;dRep_MAG274_DBJHKLDG_01300;dRep_MAG341_NBEGOKEF_00774;dRep_MAG060_HNFNENOI_01790;dRep_MAG220_PILICLLL_02082;dRep_MAG066_AJACLPEE_00114	>dRep_MAG272_LGBDGEIM_01244 ABC transporter periplasmic-MAGding protein YtfQ	MAG272
NaN	NaN	22,9933	22,0914	3	3	2,0448E-06	62849000	470	dRep_MAG272_LGBDGEIM_01250;dRep_MAG216_JNJMCPHB_02001;dRep_MAG021_AJDDCGJC_00279	>dRep_MAG272_LGBDGEIM_01250 L-araMAGose isomerase	MAG272
NaN	NaN	28,3937	27,9277	9	9	4,8978E-27	2915200000	471	dRep_MAG272_LGBDGEIM_01287	>dRep_MAG272_LGBDGEIM_01287 Rubrerythrin-1	MAG272
24,8504	25,017	24,5364	23,9223	3	3	1,1666E-07	284820000	474	dRep_MAG272_LGBDGEIM_01311	>dRep_MAG272_LGBDGEIM_01311 Protease HtpX	MAG272
NaN	NaN	24,9202	24,6211	4	4	6,0579E-13	269050000	475	dRep_MAG272_LGBDGEIM_01317	>dRep_MAG272_LGBDGEIM_01317 DNA polymerase III subunit beta	MAG272
NaN	NaN	25,3661	24,6667	5	5	2,4645E-18	339240000	476	dRep_MAG272_LGBDGEIM_01365;dRep_MAG317_ABPHNCOD_00589;dRep_MAG216_JNJMCPHB_01469	>dRep_MAG272_LGBDGEIM_01365 Aspartate carbamoyltransferase	MAG272
NaN	NaN	24,1726	23,5337	3	3	1,0844E-06	146890000	478	dRep_MAG272_LGBDGEIM_01387;dRep_MAG317_ABPHNCOD_00813	>dRep_MAG272_LGBDGEIM_01387 Glycogen synthase	MAG272
NaN	NaN	25,6682	24,2318	7	7	1,2863E-17	362240000	480	dRep_MAG272_LGBDGEIM_01417	>dRep_MAG272_LGBDGEIM_01417 Phosphate-MAGding protein PstS 1	MAG272
NaN	NaN	24,4917	23,7764	4	4	3,4273E-14	199220000	482	dRep_MAG272_LGBDGEIM_01436;dRep_MAG150_HCDEOBMH_00040;dRep_MAG337_FHKPNFDB_00475;dRep_MAG317_ABPHNCOD_01320;dRep_MAG020_JCCELPIE_00908;dRep_MAG241_LMMMGDNI_00851;dRep_MAG195_DDMDFNOK_01583;dRep_MAG216_JNJMCPHB_01794;dRep_MAG021_AJDDCGJC_00208;dRep_MAG008_MNDMJLEI_00807;dRep_MAG341_NBEGOKEF_00749;dRep_MAG060_HNFNENOI_00701	>dRep_MAG272_LGBDGEIM_01436 Glutamine transport system permease protein GlnP	MAG272
25,2586	24,1659	27,911	26,8585	8	8	6,9239E-30	2037200000	483	dRep_MAG272_LGBDGEIM_01437;dRep_MAG317_ABPHNCOD_00081	>dRep_MAG272_LGBDGEIM_01437 Glutamine-MAGding periplasmic protein	MAG272
NaN	NaN	22,6527	22,4009	2	2	0,00018069	56523000	485	dRep_MAG272_LGBDGEIM_01492;dRep_MAG317_ABPHNCOD_00334	>dRep_MAG272_LGBDGEIM_01492 Serine--tRNA ligase;>dRep_MAG317_ABPHNCOD_00334 Serine--tRNA ligase	MAG272;MAG317
NaN	24,1877	27,4267	26,2849	10	3	6,6121E-80	1304600000	487	dRep_MAG272_LGBDGEIM_01496	>dRep_MAG272_LGBDGEIM_01496 Glycerol kinase	MAG272
24,0273	NaN	27,3987	25,7167	7	7	8,8905E-49	1175200000	488	dRep_MAG272_LGBDGEIM_01497;dRep_MAG317_ABPHNCOD_00234	>dRep_MAG272_LGBDGEIM_01497 Anaerobic glycerol-3-phosphate dehydrogenase subunit C	MAG272
NaN	NaN	26,5339	25,9141	8	8	6,7568E-32	759230000	489	dRep_MAG272_LGBDGEIM_01498	>dRep_MAG272_LGBDGEIM_01498 Anaerobic glycerol-3-phosphate dehydrogenase subunit B	MAG272
26,3171	25,9376	29,755	29,4923	21	15	1,0443E-124	8402700000	490	dRep_MAG272_LGBDGEIM_01499;dRep_MAG299_AKNBKJGM_00817	>dRep_MAG272_LGBDGEIM_01499 Anaerobic glycerol-3-phosphate dehydrogenase subunit A	MAG272
24,6637	NaN	26,2328	24,5211	6	6	1,9513E-22	604390000	491	dRep_MAG272_LGBDGEIM_01500;dRep_MAG317_ABPHNCOD_00229;dRep_MAG299_AKNBKJGM_00820	>dRep_MAG272_LGBDGEIM_01500 Methionine-MAGding lipoprotein MetQ	MAG272
24,6915	23,3359	28,1517	25,6619	14	14	3,5155E-60	1855200000	493	dRep_MAG272_LGBDGEIM_01505	>dRep_MAG272_LGBDGEIM_01505 ABC transporter substrate MAGding protein	MAG272
24,6109	NaN	28,3473	26,114	13	13	3,0432E-60	2146700000	496	dRep_MAG272_LGBDGEIM_01538	>dRep_MAG272_LGBDGEIM_01538 Outer membrane protein assembly factor BamA	MAG272
26,0289	25,5928	28,734	28,3413	7	7	8,8243E-33	4018700000	497	dRep_MAG272_LGBDGEIM_01540;dRep_MAG317_ABPHNCOD_00734	>dRep_MAG272_LGBDGEIM_01540 Outer membrane protein (OmpH-like)	MAG272
23,2912	22,8759	25,3145	23,2476	3	3	1,4771E-08	276130000	498	dRep_MAG272_LGBDGEIM_01542	>dRep_MAG272_LGBDGEIM_01542 Outer membrane protein (OmpH-like)	MAG272
NaN	NaN	24,1802	23,8443	3	3	1,1214E-07	162540000	500	dRep_MAG272_LGBDGEIM_01614	>dRep_MAG272_LGBDGEIM_01614 Sulfite reductase [ferredoxin]	MAG272
NaN	NaN	22,5751	22,7205	2	2	2,173E-05	60748000	502	dRep_MAG272_LGBDGEIM_01644	>dRep_MAG272_LGBDGEIM_01644 3-isopropylmalate dehydrogenase	MAG272
NaN	23,5624	23,5711	23,7851	3	3	1,4864E-08	153980000	506	dRep_MAG272_LGBDGEIM_01703	>dRep_MAG272_LGBDGEIM_01703 30S ribosomal protein S4	MAG272
27,6623	30,3795	27,1041	31,3971	15	9	8,5772E-77	15886000000	510	dRep_MAG272_LGBDGEIM_01763	>dRep_MAG272_LGBDGEIM_01763 Flagellin	MAG272
NaN	24,1207	23,591	23,2604	2	2	0,00035995	159690000	511	dRep_MAG272_LGBDGEIM_01841;dRep_MAG317_ABPHNCOD_01655	>dRep_MAG272_LGBDGEIM_01841 hypothetical protein;>dRep_MAG317_ABPHNCOD_01655 hypothetical protein	MAG272;MAG317
NaN	NaN	23,8592	23,4711	4	4	7,3938E-12	123080000	512	dRep_MAG272_LGBDGEIM_01850	>dRep_MAG272_LGBDGEIM_01850 Beta-glucoside kinase	MAG272
NaN	NaN	27,342	26,9953	16	15	5,3076E-65	1506600000	514	dRep_MAG272_LGBDGEIM_01898;dRep_MAG317_ABPHNCOD_00976;dRep_MAG337_FHKPNFDB_00055;dRep_MAG142_NDNPJBEM_00903;dRep_MAG340_OFLHNGJM_01532;dRep_MAG182_EMCFODCD_00666;dRep_MAG052_PGOOKKFH_00328;dRep_MAG213_HHHELMFN_00512;dRep_MAG081_JDPCKDNP_00852;dRep_MAG079_GAOGCKND_01539;dRep_MAG152_LJMCIADF_00300;dRep_MAG068_ENOLAELK_01119;dRep_MAG216_JNJMCPHB_00518;dRep_MAG124_HIHDFGCL_00698;dRep_MAG021_AJDDCGJC_…	>dRep_MAG272_LGBDGEIM_01898 Pyruvate synthase	MAG272
NaN	22,7436	29,4461	28,6436	9	6	1,3084E-75	5763600000	515	dRep_MAG272_LGBDGEIM_01978;dRep_MAG317_ABPHNCOD_00772;dRep_MAG299_AKNBKJGM_02032;dRep_MAG353_PPDHLNJB_01543;dRep_MAG201_OLKDIBOK_02073;dRep_MAG065_DFABHCBI_02308;dRep_MAG335_JIOGNAPG_00733;dRep_MAG328_GIGKNKPJ_01288;dRep_MAG181_MKGPMPIA_00169;dRep_MAG325_EIIGOGHN_00833;dRep_MAG177_HLHGKLFL_00001	>dRep_MAG272_LGBDGEIM_01978 hypothetical protein;>dRep_MAG317_ABPHNCOD_00772 hypothetical protein;>dRep_MAG299_AKNBKJGM_02032 hypothetical protein	MAG272;MAG317;MAG299
NaN	22,2056	29,1862	28,7345	15	4	1,7998E-92	5505400000	516	dRep_MAG272_LGBDGEIM_01979;dRep_MAG317_ABPHNCOD_01341	>dRep_MAG272_LGBDGEIM_01979 GGGtGRT protein	MAG272
NaN	NaN	25,0226	24,8397	7	2	3,0898E-61	297470000	517	dRep_MAG274_DBJHKLDG_00544;dRep_MAG353_PPDHLNJB_01544;dRep_MAG100_CODMOHGB_01259;dRep_MAG233_BAGKKAOB_00357;dRep_MAG059_OOBKFNPP_00965;dRep_MAG339_DBNBAHDK_01138;dRep_MAG105_AAEIHAFF_01640	>dRep_MAG274_DBJHKLDG_00544 GGGtGRT protein;>dRep_MAG353_PPDHLNJB_01544 GGGtGRT protein;>dRep_MAG100_CODMOHGB_01259 GGGtGRT protein;>dRep_MAG233_BAGKKAOB_00357 GGGtGRT protein;>dRep_MAG059_OOBKFNPP_00965 GGGtGRT protein;>dRep_MAG339_DBNBAHDK_01138 GGGtGRT	MAG274;MAG353;MAG100;MAG233;MAG059;MAG339;MAG105
NaN	NaN	25,5054	25,1317	2	2	9,6216E-06	570200000	518	dRep_MAG278_BFCONKOE_00319	>dRep_MAG278_BFCONKOE_00319 Glyceraldehyde-3-phosphate dehydrogenase	MAG278
23,6238	24,1273	23,1322	23,2276	9	2	2,503E-73	114640000	525	dRep_MAG292_JIBLDOOH_00082;dRep_MAG324_IPNHOHFK_00725;dRep_MAG024_OLHDGABE_01394;dRep_MAG347_EKGCMFPD_01585;dRep_MAG001_GHHJMDAL_01379;dRep_MAG115_IFKGOGCL_01688;dRep_MAG347_EKGCMFPD_00796;dRep_MAG324_IPNHOHFK_00839;dRep_MAG154_JGOKHKLI_00894	>dRep_MAG292_JIBLDOOH_00082 Flagellin	MAG292
27,873	29,3159	26,0573	28,0962	12	4	1,844E-92	3394900000	526	dRep_MAG292_JIBLDOOH_00083;dRep_MAG209_NKIHFCEN_02075	>dRep_MAG292_JIBLDOOH_00083 Flagellin	MAG292
NaN	27,0423	24,7197	28,5364	8	6	5,626E-30	2040000000	529	dRep_MAG299_AKNBKJGM_01041	>dRep_MAG299_AKNBKJGM_01041 Flagellin	MAG299
25,0378	NaN	24,4024	23,5152	2	2	2,94E-06	205630000	532	dRep_MAG299_AKNBKJGM_01734	>dRep_MAG299_AKNBKJGM_01734 S-layer protein SlpA	MAG299
NaN	NaN	25,7474	25,2542	12	1	5,2251E-81	456620000	533	dRep_MAG299_AKNBKJGM_02033;dRep_MAG021_AJDDCGJC_00031;dRep_MAG216_JNJMCPHB_01398	>dRep_MAG299_AKNBKJGM_02033 GGGtGRT protein;>dRep_MAG021_AJDDCGJC_00031 GGGtGRT protein	MAG299;MAG021
23,2864	25,5971	23,2966	26,7349	4	1	2,1072E-62	618360000	534	dRep_MAG300_MJPPENNL_01690	>dRep_MAG300_MJPPENNL_01690 Flagellin	MAG300
26,0924	26,0008	26,7636	26,4662	8	4	2,2899E-26	1269100000	541	dRep_MAG317_ABPHNCOD_00768;dRep_MAG116_CLFDBMOF_00386;dRep_MAG248_CCDFPECI_00583;dRep_MAG145_KMJJJOEJ_00896;dRep_MAG134_HIAPAODO_01104;dRep_MAG062_BOFBFLDA_00581;dRep_MAG016_JLGAHGOJ_00109;dRep_MAG057_BNCFHBBO_01675;dRep_MAG027_OFJCHLJJ_01065;dRep_MAG186_HJAAFFNP_00870;dRep_MAG048_PABMBHAL_00595;dRep_MAG181_MKGPMPIA_01483;dRep_MAG158_OGFICEAP_00581;dRep_MAG135_HHKACLPM_00915;dRep_MAG021_AJDDCGJC_…	>dRep_MAG317_ABPHNCOD_00768 Glyceraldehyde-3-phosphate dehydrogenase	MAG317
NaN	NaN	25,3534	24,7526	3	3	2,307E-09	344160000	542	dRep_MAG317_ABPHNCOD_00769;dRep_MAG143_PFLDJMPF_00183	>dRep_MAG317_ABPHNCOD_00769 Phosphoglycerate kinase	MAG317
NaN	NaN	26,2099	26,0638	6	6	1,1752E-21	685800000	543	dRep_MAG317_ABPHNCOD_00770	>dRep_MAG317_ABPHNCOD_00770 Triosephosphate isomerase	MAG317
NaN	NaN	25,7469	25,7646	4	3	1,5263E-10	558750000	547	dRep_MAG317_ABPHNCOD_01553	>dRep_MAG317_ABPHNCOD_01553 Succinyl-CoA:coenzyme A transferase	MAG317
24,7131	24,1399	25,3847	25,3391	5	5	5,1116E-12	483730000	548	dRep_MAG317_ABPHNCOD_01558;dRep_MAG337_FHKPNFDB_01168;dRep_MAG216_JNJMCPHB_00118;dRep_MAG021_AJDDCGJC_00692;dRep_MAG265_LFKFBJPC_00043	>dRep_MAG317_ABPHNCOD_01558 Propionyl-CoA carboxylase beta chain	MAG317
NaN	NaN	23,4486	22,175	1	1	0,0054165	86255000	553	dRep_MAG329_GDOHKPBL_00677	>dRep_MAG329_GDOHKPBL_00677 SusD family protein	MAG329
NaN	22,7526	23,9643	24,1059	2	2	0,000161	170380000	560	dRep_MAG334_NAPFFNLD_00327	>dRep_MAG334_NAPFFNLD_00327 30S ribosomal protein S4	MAG334
24,0329	26,2779	24,1197	28,9487	15	9	6,2934E-90	2383500000	561	dRep_MAG334_NAPFFNLD_01093	>dRep_MAG334_NAPFFNLD_01093 B-type flagellin	MAG334
23,0289	26,2758	23,5684	27,8693	12	12	1,9784E-51	1120700000	562	dRep_MAG336_MPGOKPOL_01826	>dRep_MAG336_MPGOKPOL_01826 Flagellar filament 30.7 kDa core protein	MAG336
NaN	NaN	22,9732	22,8346	2	2	0,00014424	73112000	564	dRep_MAG337_FHKPNFDB_00631	>dRep_MAG337_FHKPNFDB_00631 Rubrerythrin	MAG337
NaN	NaN	25,4256	25,4258	5	2	1,0791E-19	443530000	565	dRep_MAG337_FHKPNFDB_01164	>dRep_MAG337_FHKPNFDB_01164 Methylmalonyl-CoA mutase	MAG337
NaN	NaN	23,5823	22,0016	4	4	5,5639E-11	84092000	571	dRep_MAG343_JCMCKBGF_00095;dRep_MAG241_LMMMGDNI_01464;dRep_MAG217_MJCEAEPB_01502	>dRep_MAG343_JCMCKBGF_00095 60 kDa chaperonin	MAG343
NaN	NaN	24,7378	24,4301	4	4	2,3742E-10	242080000	574	dRep_MAG343_JCMCKBGF_00270	>dRep_MAG343_JCMCKBGF_00270 hypothetical protein	MAG343
NaN	NaN	23,6683	23,1545	3	3	2,5099E-10	106760000	575	dRep_MAG343_JCMCKBGF_00272	>dRep_MAG343_JCMCKBGF_00272 Orotate phosphoribosyltransferase	MAG343
NaN	NaN	23,6633	23,0053	2	2	1,359E-09	102940000	577	dRep_MAG343_JCMCKBGF_00304	>dRep_MAG343_JCMCKBGF_00304 Protein-export protein SecB	MAG343
NaN	NaN	24,7117	24,1801	3	3	3,1842E-06	220980000	578	dRep_MAG343_JCMCKBGF_00333	>dRep_MAG343_JCMCKBGF_00333 UDP-N-acetylglucosamine 1-carboxyvinyltransferase	MAG343
NaN	NaN	25,1762	24,7583	6	6	4,157E-24	313860000	582	dRep_MAG343_JCMCKBGF_00722	>dRep_MAG343_JCMCKBGF_00722 Peptidase B	MAG343
NaN	NaN	28,9427	28,599	22	22	2,9021E-106	4428700000	585	dRep_MAG343_JCMCKBGF_00975	>dRep_MAG343_JCMCKBGF_00975 Biodegradative arginine decarboxylase	MAG343
24,3112	24,9323	32,869	32,1978	41	41	0	64950000000	586	dRep_MAG343_JCMCKBGF_00989	>dRep_MAG343_JCMCKBGF_00989 Inducible lysine decarboxylase	MAG343
26,6951	25,6628	26,2675	24,9818	6	6	4,6917E-29	796750000	589	dRep_MAG343_JCMCKBGF_01080	>dRep_MAG343_JCMCKBGF_01080 Nucleoside-specific channel-forming protein tsx	MAG343
24,0997	24,2484	NaN	NaN	2	2	0,00017451	67272000	590	dRep_MAG343_JCMCKBGF_01085;dRep_MAG241_LMMMGDNI_01418	>dRep_MAG343_JCMCKBGF_01085 50S ribosomal protein L17;>dRep_MAG241_LMMMGDNI_01418 50S ribosomal protein L17	MAG343;MAG241
25,059	25,5079	25,2943	25,1811	5	5	1,5892E-10	460270000	591	dRep_MAG343_JCMCKBGF_01087;dRep_MAG353_PPDHLNJB_01963	>dRep_MAG343_JCMCKBGF_01087 30S ribosomal protein S4	MAG343
27,4484	27,4593	23,7797	23,7842	4	4	9,5925E-17	649680000	592	dRep_MAG343_JCMCKBGF_01089	>dRep_MAG343_JCMCKBGF_01089 30S ribosomal protein S13	MAG343
26,9271	27,3708	NaN	NaN	3	3	7,6009E-09	462580000	593	dRep_MAG343_JCMCKBGF_01092	>dRep_MAG343_JCMCKBGF_01092 50S ribosomal protein L15	MAG343
NaN	NaN	24,5035	24,0014	3	3	7,6706E-06	225150000	594	dRep_MAG343_JCMCKBGF_01099	>dRep_MAG343_JCMCKBGF_01099 50S ribosomal protein L5	MAG343
24,2574	24,0728	NaN	NaN	1	1	0,0011312	59074000	595	dRep_MAG343_JCMCKBGF_01101	>dRep_MAG343_JCMCKBGF_01101 50S ribosomal protein L14	MAG343
26,427	27,09	24,4729	23,722	3	3	2,3762E-07	471570000	596	dRep_MAG343_JCMCKBGF_01104	>dRep_MAG343_JCMCKBGF_01104 50S ribosomal protein L16	MAG343
23,6924	24,8206	22,979	NaN	3	3	1,4387E-07	91110000	597	dRep_MAG343_JCMCKBGF_01106	>dRep_MAG343_JCMCKBGF_01106 50S ribosomal protein L22	MAG343
24,622	24,6443	NaN	NaN	1	1	0,00010994	113040000	598	dRep_MAG343_JCMCKBGF_01107	>dRep_MAG343_JCMCKBGF_01107 30S ribosomal protein S19	MAG343
25,522	25,9744	24,0096	23,7065	3	3	1,3222E-07	273470000	599	dRep_MAG343_JCMCKBGF_01108	>dRep_MAG343_JCMCKBGF_01108 50S ribosomal protein L2	MAG343
24,5811	NaN	22,604	22,4031	2	2	0,00020417	122870000	600	dRep_MAG343_JCMCKBGF_01110	>dRep_MAG343_JCMCKBGF_01110 50S ribosomal protein L4	MAG343
24,809	26,0449	24,3305	24,4251	8	7	1,8991E-20	335810000	601	dRep_MAG343_JCMCKBGF_01239;dRep_MAG195_DDMDFNOK_01688	>dRep_MAG343_JCMCKBGF_01239 DNA-directed RNA polymerase subunit beta	MAG343
NaN	NaN	23,4748	22,8849	2	2	0,00074378	91701000	602	dRep_MAG343_JCMCKBGF_01242	>dRep_MAG343_JCMCKBGF_01242 50S ribosomal protein L10	MAG343
24,5789	24,5215	24,6251	24,2723	3	3	2,6634E-08	282170000	603	dRep_MAG343_JCMCKBGF_01243	>dRep_MAG343_JCMCKBGF_01243 50S ribosomal protein L1	MAG343
NaN	NaN	26,2796	25,7757	11	11	8,0347E-47	663330000	604	dRep_MAG343_JCMCKBGF_01282;dRep_MAG241_LMMMGDNI_01670;dRep_MAG341_NBEGOKEF_01246;dRep_MAG274_DBJHKLDG_00046;dRep_MAG060_HNFNENOI_01251	>dRep_MAG343_JCMCKBGF_01282 GMP synthase [glutamine-hydrolyzing]	MAG343
30,3923	29,13	29,5433	28,2908	11	11	4,6228E-43	8321400000	605	dRep_MAG343_JCMCKBGF_01337	>dRep_MAG343_JCMCKBGF_01337 Outer membrane protein A	MAG343
NaN	NaN	25,8938	25,3845	8	8	1,3017E-23	529030000	606	dRep_MAG343_JCMCKBGF_01475	>dRep_MAG343_JCMCKBGF_01475 Acetate kinase	MAG343
NaN	21,867	28,5777	28,1159	16	16	1,3044E-136	3357700000	607	dRep_MAG343_JCMCKBGF_01496	>dRep_MAG343_JCMCKBGF_01496 Ribulokinase	MAG343
NaN	NaN	23,7902	23,7717	3	3	2,1708E-12	134060000	609	dRep_MAG343_JCMCKBGF_01538	>dRep_MAG343_JCMCKBGF_01538 Xylulose kinase	MAG343
NaN	NaN	24,2931	21,9851	1	1	9,8727E-05	123170000	610	dRep_MAG343_JCMCKBGF_01556	>dRep_MAG343_JCMCKBGF_01556 hypothetical protein	MAG343
25,4537	26,0899	24,016	23,7369	2	2	2,6569E-06	286650000	612	dRep_MAG343_JCMCKBGF_01591	>dRep_MAG343_JCMCKBGF_01591 50S ribosomal protein L19	MAG343
NaN	NaN	22,1886	21,7066	2	2	4,7357E-05	38652000	614	dRep_MAG343_JCMCKBGF_01720	>dRep_MAG343_JCMCKBGF_01720 Hydrogenase isoenzymes formation protein HypE	MAG343
NaN	NaN	24,6413	24,3975	6	6	1,4284E-18	232210000	615	dRep_MAG343_JCMCKBGF_01748	>dRep_MAG343_JCMCKBGF_01748 ATP synthase subunit alpha	MAG343
NaN	NaN	22,4951	22,9215	2	2	5,3391E-05	61964000	616	dRep_MAG343_JCMCKBGF_01750;dRep_MAG241_LMMMGDNI_01736;dRep_MAG195_DDMDFNOK_00973;dRep_MAG008_MNDMJLEI_00069;dRep_MAG217_MJCEAEPB_00528;dRep_MAG341_NBEGOKEF_00034;dRep_MAG274_DBJHKLDG_00623;dRep_MAG060_HNFNENOI_00090	>dRep_MAG343_JCMCKBGF_01750 ATP synthase subunit beta;>dRep_MAG241_LMMMGDNI_01736 ATP synthase subunit beta 1;>dRep_MAG195_DDMDFNOK_00973 ATP synthase subunit beta 1;>dRep_MAG008_MNDMJLEI_00069 ATP synthase subunit beta 1;>dRep_MAG217_MJCEAEPB_00528 ATP sy	MAG343;MAG241;MAG195;MAG008;MAG217;MAG341;MAG274;MAG060
NaN	NaN	25,3053	24,9003	3	3	4,7397E-20	341780000	619	dRep_MAG343_JCMCKBGF_02157;dRep_MAG341_NBEGOKEF_00705;dRep_MAG217_MJCEAEPB_00744;dRep_MAG060_HNFNENOI_01319	>dRep_MAG343_JCMCKBGF_02157 Fructose-bisphosphate aldolase class 2	MAG343
NaN	NaN	25,731	25,1762	8	8	2,177E-20	453480000	620	dRep_MAG343_JCMCKBGF_02158;dRep_MAG341_NBEGOKEF_00704;dRep_MAG274_DBJHKLDG_01191;dRep_MAG060_HNFNENOI_01320;dRep_MAG020_JCCELPIE_01363;dRep_MAG217_MJCEAEPB_00745	>dRep_MAG343_JCMCKBGF_02158 Phosphoglycerate kinase	MAG343
32,5892	30,9249	33,1019	32,0927	20	20	0	90718000000	621	dRep_MAG343_JCMCKBGF_02266	>dRep_MAG343_JCMCKBGF_02266 Flagellin	MAG343
NaN	NaN	22,4078	22,5345	3	3	4,5897E-07	53517000	623	dRep_MAG343_JCMCKBGF_02413	>dRep_MAG343_JCMCKBGF_02413 Citrate lyase subunit beta	MAG343
NaN	NaN	22,1823	21,5367	2	2	7,4654E-05	36954000	624	dRep_MAG343_JCMCKBGF_02517	>dRep_MAG343_JCMCKBGF_02517 Cysteine desulfurase CsdA	MAG343
25,8794	24,8456	24,097	NaN	3	3	8,8912E-09	206710000	625	dRep_MAG343_JCMCKBGF_02674	>dRep_MAG343_JCMCKBGF_02674 Peptidoglycan-associated lipoprotein	MAG343
26,733	24,6481	25,0833	23,5475	3	3	2,6106E-29	465700000	626	dRep_MAG343_JCMCKBGF_02975	>dRep_MAG343_JCMCKBGF_02975 Outer membrane lipoprotein SlyB	MAG343
30,6925	29,6006	30,1499	28,2825	2	2	8,258E-28	13796000000	627	dRep_MAG343_JCMCKBGF_03019	>dRep_MAG343_JCMCKBGF_03019 Major outer membrane lipoprotein Lpp	MAG343
NaN	NaN	24,3645	24,0781	4	4	2,1899E-10	184180000	628	dRep_MAG343_JCMCKBGF_03056;dRep_MAG343_JCMCKBGF_02318	>dRep_MAG343_JCMCKBGF_03056 Transaldolase	MAG343
24,0831	24,6311	NaN	NaN	2	2	9,3484E-06	63161000	629	dRep_MAG343_JCMCKBGF_03154	>dRep_MAG343_JCMCKBGF_03154 50S ribosomal protein L32	MAG343
24,4886	23,6366	24,728	24,4048	5	5	2,4885E-26	341540000	630	dRep_MAG343_JCMCKBGF_03258	>dRep_MAG343_JCMCKBGF_03258 Flagellar hook protein FlgE	MAG343
NaN	NaN	23,7934	23,6725	3	3	3,6224E-11	129840000	631	dRep_MAG343_JCMCKBGF_03396	>dRep_MAG343_JCMCKBGF_03396 NAD(P)H dehydrogenase (quinone)	MAG343
NaN	NaN	24,2377	22,8095	2	2	4,1355E-06	151410000	632	dRep_MAG343_JCMCKBGF_03594	>dRep_MAG343_JCMCKBGF_03594 MltA-interacting protein	MAG343
26,9885	26,7859	24,9673	24,4192	4	4	1,085E-11	594090000	633	dRep_MAG343_JCMCKBGF_03597	>dRep_MAG343_JCMCKBGF_03597 Glyceraldehyde-3-phosphate dehydrogenase A	MAG343
NaN	NaN	23,9194	22,5893	2	2	9,4281E-07	115350000	638	dRep_MAG346_JKFDGFHC_00480	>dRep_MAG346_JKFDGFHC_00480 SusD family protein	MAG346

## Sheet: Common proteins EVs
MaxQuant LFQ (label-free quantification; log2)
Control_1	Control_2	Mannan_1	Mannan_2	N_peptides	Unique_peptides	N:PEP	N:Intensity	N:id	Protein ID	MAGs
24,4225	24,6603	23,9151	24,1236	5	1	1,1219E-11	253240000	66	dRep_MAG018_ILOONPIC_00423;dRep_MAG078_GKFCBAEI_00659;dRep_MAG056_EMNHHOJA_00690;dRep_MAG042_MMFCLHOO_01387;dRep_MAG268_LKMHIMLG_00770	>dRep_MAG018_ILOONPIC_00423 Elongation factor Tu	MAG018
26,738	25,8956	26,6466	27,1726	3	3	2,0917E-09	2058600000	72	dRep_MAG021_AJDDCGJC_00892;dRep_MAG216_JNJMCPHB_00199	>dRep_MAG021_AJDDCGJC_00892 LPP20 lipoprotein	MAG021
24,2894	23,2391	27,2254	26,0384	6	5	6,4372E-22	1097200000	90	dRep_MAG034_MEBMFDLL_01068;dRep_MAG036_DOKCEIDH_00996	>dRep_MAG034_MEBMFDLL_01068 TonB-dependent receptor SusC;>dRep_MAG036_DOKCEIDH_00996 TonB-dependent receptor SusC	MAG034;MAG036
22,702	21,9116	25,9419	24,7885	2	2	2,2059E-07	456970000	91	dRep_MAG034_MEBMFDLL_01069;dRep_MAG036_DOKCEIDH_00995;dRep_MAG002_CFBNDKDN_01619	>dRep_MAG034_MEBMFDLL_01069 SusD family protein;>dRep_MAG036_DOKCEIDH_00995 SusD family protein;>dRep_MAG002_CFBNDKDN_01619 SusD family protein	MAG034;MAG036;MAG002
23,3842	23,2329	25,4293	24,5643	3	3	2,2862E-07	356440000	126	dRep_MAG053_OMGNPOOB_00052	>dRep_MAG053_OMGNPOOB_00052 DNA-MAGding protein HU 1	MAG053
28,5511	25,6714	26,2773	25,2816	6	6	1,4631E-22	1086300000	129	dRep_MAG053_OMGNPOOB_00226	>dRep_MAG053_OMGNPOOB_00226 Outer membrane protein beta-barrel domain protein	MAG053
23,7658	22,4955	26,9104	25,9214	5	5	1,8189E-15	964400000	130	dRep_MAG053_OMGNPOOB_00239	>dRep_MAG053_OMGNPOOB_00239 Gamma-DL-glutamyl hydrolase	MAG053
28,1451	27,8345	31,9988	30,4268	14	14	3,2774E-237	37071000000	141	dRep_MAG053_OMGNPOOB_00464;dRep_MAG040_EIFLLDOA_00878	>dRep_MAG053_OMGNPOOB_00464 3-hydroxybutyryl-CoA dehydrogenase	MAG053
27,5762	25,9757	29,7374	29,061	7	7	5,5908E-82	7744500000	144	dRep_MAG053_OMGNPOOB_00486	>dRep_MAG053_OMGNPOOB_00486 Outer membrane protein A	MAG053
24,382	23,1185	24,5264	23,6495	2	2	0,00068311	203880000	145	dRep_MAG053_OMGNPOOB_00491	>dRep_MAG053_OMGNPOOB_00491 Outer membrane protein (OmpH-like)	MAG053
26,8952	24,0821	26,0106	24,17	4	4	3,059E-09	583330000	146	dRep_MAG053_OMGNPOOB_00502	>dRep_MAG053_OMGNPOOB_00502 hypothetical protein	MAG053
27,2411	24,4674	25,7432	24,8052	4	4	2,9672E-47	662600000	148	dRep_MAG053_OMGNPOOB_00538	>dRep_MAG053_OMGNPOOB_00538 Outer membrane protein (OmpH-like)	MAG053
30,9105	28,3377	29,0669	27,6399	11	11	5,878E-88	6847700000	154	dRep_MAG053_OMGNPOOB_00638	>dRep_MAG053_OMGNPOOB_00638 hypothetical protein	MAG053
27,2785	27,4722	30,5653	30,2544	14	10	1,4922E-65	15244000000	155	dRep_MAG053_OMGNPOOB_00639	>dRep_MAG053_OMGNPOOB_00639 Reverse rubrerythrin-2	MAG053
22,0696	23,6665	30,0748	29,8526	19	19	1,19E-96	9771900000	162	dRep_MAG053_OMGNPOOB_00686	>dRep_MAG053_OMGNPOOB_00686 Caffeyl-CoA reductase-Etf complex subunit CarE	MAG053
31,7656	30,1211	32,5588	32,2403	9	4	3,0398E-169	66781000000	165	dRep_MAG053_OMGNPOOB_00727;dRep_MAG053_OMGNPOOB_00430	>dRep_MAG053_OMGNPOOB_00727 S-layer protein SlpA;>dRep_MAG053_OMGNPOOB_00430 S-layer protein SlpA	MAG053;MAG053
21,1036	22,8161	29,9604	29,458	16	14	8,4191E-140	8785400000	168	dRep_MAG053_OMGNPOOB_00766;dRep_MAG278_BFCONKOE_00947;dRep_MAG162_JBGCCDIN_00881;dRep_MAG029_LFMGBBEC_00215;dRep_MAG024_OLHDGABE_00367;dRep_MAG201_OLKDIBOK_02468;dRep_MAG057_BNCFHBBO_00677;dRep_MAG300_MJPPENNL_01218;dRep_MAG279_IAEFEPEN_01199;dRep_MAG157_JPNIKEKI_00542	>dRep_MAG053_OMGNPOOB_00766 Glycerol kinase	MAG053
28,0168	24,7019	24,6155	23,4043	4	4	1,0222E-09	703460000	186	dRep_MAG053_OMGNPOOB_00866	>dRep_MAG053_OMGNPOOB_00866 hypothetical protein	MAG053
27,4049	24,7609	27,9467	26,9243	15	15	2,0855E-53	2156800000	187	dRep_MAG053_OMGNPOOB_00905	>dRep_MAG053_OMGNPOOB_00905 Outer membrane protein assembly factor BamA	MAG053
24,0086	24,316	25,8026	25,159	3	3	7,5242E-13	526380000	195	dRep_MAG053_OMGNPOOB_01016	>dRep_MAG053_OMGNPOOB_01016 Glycolate permease GlcA	MAG053
22,6332	22,7922	28,1365	27,1001	21	21	2,3677E-64	2091000000	197	dRep_MAG053_OMGNPOOB_01089;dRep_MAG097_CBBLIPAN_01483;dRep_MAG052_PGOOKKFH_01521;dRep_MAG337_FHKPNFDB_00142;dRep_MAG150_HCDEOBMH_00415	>dRep_MAG053_OMGNPOOB_01089 Phosphoenolpyruvate synthase	MAG053
26,029	25,9817	25,7732	25,547	7	7	1,25E-18	696060000	202	dRep_MAG053_OMGNPOOB_01160	>dRep_MAG053_OMGNPOOB_01160 Electron transport complex subunit RnfC	MAG053
24,8624	25,1126	24,8872	24,5254	3	3	3,3084E-09	274190000	203	dRep_MAG053_OMGNPOOB_01162	>dRep_MAG053_OMGNPOOB_01162 Electron transport complex subunit RsxG	MAG053
28,1603	28,4255	31,0644	30,761	21	21	1,0396E-245	21094000000	209	dRep_MAG053_OMGNPOOB_01249;dRep_MAG108_BPNCDINP_00585	>dRep_MAG053_OMGNPOOB_01249 Acetyl-CoA acetyltransferase	MAG053
27,1191	27,1767	29,1956	28,5935	18	18	1,4312E-146	5890600000	210	dRep_MAG053_OMGNPOOB_01250	>dRep_MAG053_OMGNPOOB_01250 Acetyl-CoA acetyltransferase	MAG053
24,3825	23,8458	26,9102	24,9227	6	6	5,082E-19	873600000	221	dRep_MAG053_OMGNPOOB_01409	>dRep_MAG053_OMGNPOOB_01409 Glutamine-MAGding periplasmic protein	MAG053
22,411	22,7951	31,3334	30,9179	53	52	0	22987000000	223	dRep_MAG053_OMGNPOOB_01419;dRep_MAG097_CBBLIPAN_00377;dRep_MAG160_EFKMPBOM_00885;dRep_MAG150_HCDEOBMH_00954	>dRep_MAG053_OMGNPOOB_01419 Pyruvate synthase	MAG053
27,1726	25,5325	27,6034	26,8369	12	12	1,1888E-39	1696000000	227	dRep_MAG053_OMGNPOOB_01557	>dRep_MAG053_OMGNPOOB_01557 Amidase enhancer	MAG053
24,4731	25,4986	24,3563	26,4135	6	2	6,1648E-14	566930000	246	dRep_MAG077_DNNBMPMC_01667;dRep_MAG107_EFNBPDOP_00173;dRep_MAG077_DNNBMPMC_01924	>dRep_MAG077_DNNBMPMC_01667 Flagellin;>dRep_MAG107_EFNBPDOP_00173 Flagellin D;>dRep_MAG077_DNNBMPMC_01924 Flagellin D	MAG077;MAG107;MAG077
23,8448	26,5509	24,0799	27,0956	5	3	5,19E-54	939960000	251	dRep_MAG088_DNGPPFDK_01081	>dRep_MAG088_DNGPPFDK_01081 Flagellin	MAG088
28,1073	28,27	28,2419	29,1677	7	3	6,4378E-112	5148100000	277	dRep_MAG133_NOBPDBPA_00797	>dRep_MAG133_NOBPDBPA_00797 Flagellin	MAG133
23,4255	23,8105	23,7456	24,6587	1	1	0,0024543	216220000	278	dRep_MAG134_HIAPAODO_00075	>dRep_MAG134_HIAPAODO_00075 Modification methylase FokI	MAG134
24,2308	24,3473	23,5398	24,1093	2	2	1,6081E-06	248560000	298	dRep_MAG166_DFIAJFEC_00220;dRep_MAG087_FCLGAPPI_01398;dRep_MAG339_DBNBAHDK_00861;dRep_MAG336_MPGOKPOL_02180;dRep_MAG321_EJNAAGJG_01015;dRep_MAG277_MIPNGEJE_00776;dRep_MAG262_LLCGOPIE_01345;dRep_MAG259_IFIOODLK_01517;dRep_MAG257_JHFDCHCB_00849;dRep_MAG253_CPMOAOBJ_00207;dRep_MAG194_MEPDOGGJ_00422;dRep_MAG176_DLEJNGKN_01634;dRep_MAG169_PNICKJKO_00805;dRep_MAG152_LJMCIADF_00201;dRep_MAG123_PJKBFKBB_…	>dRep_MAG166_DFIAJFEC_00220 50S ribosomal protein L14;>dRep_MAG087_FCLGAPPI_01398 50S ribosomal protein L14;>dRep_MAG339_DBNBAHDK_00861 50S ribosomal protein L14;>dRep_MAG336_MPGOKPOL_02180 50S ribosomal protein L14;>dRep_MAG321_EJNAAGJG_01015 50S ribosoma	MAG166;MAG087;MAG339;MAG336;MAG321;MAG277;MAG262;MAG259;MAG257;MAG253;MAG194;MAG176;MAG169;MAG152;MAG123;MAG102;MAG086;MAG085;MAG079;MAG074;MAG056;MAG054;MAG038;MAG031;MAG025
22,537	22,8788	26,6346	25,8915	6	5	1,8226E-26	819750000	309	dRep_MAG175_HANCENAK_00552;dRep_MAG294_EHJINIDK_00546;dRep_MAG045_GJACFFBC_00862;dRep_MAG183_FPGIOKBG_00060;dRep_MAG275_NIDIBBDA_01704	>dRep_MAG175_HANCENAK_00552 Glyceraldehyde-3-phosphate dehydrogenase	MAG175
23,0265	23,0643	26,4569	26,5985	6	4	6,7445E-17	906010000	324	dRep_MAG191_NGFJMLOL_00323;dRep_MAG304_JDNJGFKH_01945;dRep_MAG202_HEPPALPH_00861;dRep_MAG205_LKIOOBKC_00592;dRep_MAG073_AKBCEHHO_00976	>dRep_MAG191_NGFJMLOL_00323 Reverse rubrerythrin-1	MAG191
24,6698	25,7653	24,081	24,0815	5	2	5,1253E-11	259180000	335	dRep_MAG196_BIELHBNH_00453;dRep_MAG224_NFENHJGB_00923;dRep_MAG232_JGAEDAFA_00722;dRep_MAG307_AOCKHIKF_01128;dRep_MAG165_HMDFFMMM_01047;dRep_MAG098_DDEBHDKK_01360;dRep_MAG084_CGBIKHBH_01126;dRep_MAG329_GDOHKPBL_00983;dRep_MAG170_LICLFCFF_01231;dRep_MAG002_CFBNDKDN_01711;dRep_MAG037_GEAOEKHA_00748;dRep_MAG137_NABPABPB_00623;dRep_MAG138_EJGHNBMI_00962;dRep_MAG331_HPKAPHAF_01779;dRep_MAG131_HLFNHDGI_…	>dRep_MAG196_BIELHBNH_00453 Fumarate reductase iron-sulfur subunit;>dRep_MAG224_NFENHJGB_00923 Fumarate reductase iron-sulfur subunit;>dRep_MAG232_JGAEDAFA_00722 Fumarate reductase iron-sulfur subunit;>dRep_MAG307_AOCKHIKF_01128 Fumarate reductase iron-sul	MAG196;MAG224;MAG232;MAG307;MAG165;MAG098;MAG084
24,0816	25,124	23,552	23,4588	5	0	1,8228E-10	173860000	89	dRep_MAG198_GMLJKALI_00115;dRep_MAG113_LIFKCGBF_00621;dRep_MAG112_NDMGAKCH_00204;dRep_MAG063_PJANDMAH_00174;dRep_MAG036_DOKCEIDH_01584;dRep_MAG034_MEBMFDLL_00962;dRep_MAG037_GEAOEKHA_00747;dRep_MAG289_KALDCNNP_00492;dRep_MAG138_EJGHNBMI_00963;dRep_MAG064_CMDDCDKG_00234;dRep_MAG165_HMDFFMMM_01048;dRep_MAG275_NIDIBBDA_00294	>dRep_MAG198_GMLJKALI_00115 Fumarate reductase flavoprotein subunit;>dRep_MAG113_LIFKCGBF_00621 Fumarate reductase flavoprotein subunit;>dRep_MAG112_NDMGAKCH_00204 Fumarate reductase flavoprotein subunit;>dRep_MAG063_PJANDMAH_00174 Fumarate reductase flavo	MAG198;MAG113;MAG112;MAG063;MAG036;MAG034;MAG037;MAG289;MAG138;MAG064;MAG165;MAG275
24,5783	27,2141	24,9613	29,9156	14	10	9,2565E-158	6175400000	355	dRep_MAG216_JNJMCPHB_01746;dRep_MAG216_JNJMCPHB_01730	>dRep_MAG216_JNJMCPHB_01746 Flagellin B	MAG216
26,7332	26,6614	23,8644	23,8036	2	2	2,1761E-07	496800000	65	dRep_MAG261_FJICAFFM_01188;dRep_MAG220_PILICLLL_01353;dRep_MAG062_BOFBFLDA_00870;dRep_MAG134_HIAPAODO_01984;dRep_MAG041_OPKGAAAG_02167;dRep_MAG324_IPNHOHFK_00273;dRep_MAG135_HHKACLPM_00878;dRep_MAG027_OFJCHLJJ_01114;dRep_MAG269_PNILGKPH_00576;dRep_MAG039_IJNOFOJK_01686;dRep_MAG344_CJJBDGAA_01228;dRep_MAG292_JIBLDOOH_00410;dRep_MAG279_IAEFEPEN_00125;dRep_MAG260_HELEPKJL_01435;dRep_MAG226_NLNLHLLD_…	>dRep_MAG261_FJICAFFM_01188 Trehalose import ATP-MAGding protein SugC;>dRep_MAG220_PILICLLL_01353 Trehalose import ATP-MAGding protein SugC;>dRep_MAG062_BOFBFLDA_00870 Trehalose import ATP-MAGding protein SugC;>dRep_MAG134_HIAPAODO_01984 Trehalose import A	MAG261;MAG220;MAG062;MAG134;MAG041;MAG324;MAG135;MAG027;MAG269;MAG039;MAG344;MAG292;MAG279;MAG260;MAG226;MAG209;MAG203;MAG201;MAG179;MAG157;MAG139;MAG133;MAG116;MAG047;MAG016;MAG325;MAG335;MAG201;MAG160;MAG077;MAG246;MAG219;MAG174;MAG312;MAG129;MAG030;MAG004;MAG061;MAG264;MAG153;MAG244;MAG204;MAG050;MAG202;MAG223;MAG233;MAG336;MAG333;MAG303;MAG095;MAG249;MAG019;MAG007;MAG328;MAG145;MAG081;MAG078;…
24,899	25,9196	24,5515	26,8509	6	3	2,6607E-55	846820000	395	dRep_MAG269_PNILGKPH_01459	>dRep_MAG269_PNILGKPH_01459 Flagellin	MAG269
27,497	27,228	26,8216	26,0764	15	15	2,7839E-50	1471500000	403	dRep_MAG272_LGBDGEIM_00170;dRep_MAG216_JNJMCPHB_00780;dRep_MAG021_AJDDCGJC_00192	>dRep_MAG272_LGBDGEIM_00170 Fumarate reductase flavoprotein subunit	MAG272
24,3163	24,8906	24,4071	23,7278	2	2	8,2146E-05	264800000	412	dRep_MAG272_LGBDGEIM_00330	>dRep_MAG272_LGBDGEIM_00330 hypothetical protein	MAG272
25,5911	24,7015	29,2294	29,0833	16	16	1,7228E-90	5890600000	421	dRep_MAG272_LGBDGEIM_00399;dRep_MAG216_JNJMCPHB_01683	>dRep_MAG272_LGBDGEIM_00399 Serine protease Do-like HtrA	MAG272
25,0806	24,0968	24,6758	23,4109	6	6	1,2657E-22	269790000	429	dRep_MAG272_LGBDGEIM_00616;dRep_MAG317_ABPHNCOD_01133;dRep_MAG216_JNJMCPHB_01074;dRep_MAG021_AJDDCGJC_00049;dRep_MAG349_AMCJEEEG_00133;dRep_MAG337_FHKPNFDB_00088;dRep_MAG053_OMGNPOOB_00835;dRep_MAG097_CBBLIPAN_01577;dRep_MAG052_PGOOKKFH_01592;dRep_MAG344_CJJBDGAA_00530;dRep_MAG090_IPGNHCBJ_01124;dRep_MAG243_JDMELKLC_01162;dRep_MAG007_LNLEAAAN_00764;dRep_MAG323_FBBLPLCG_01598;dRep_MAG152_LJMCIADF_…	>dRep_MAG272_LGBDGEIM_00616 ATP synthase subunit beta;>dRep_MAG317_ABPHNCOD_01133 ATP synthase subunit beta;>dRep_MAG216_JNJMCPHB_01074 ATP synthase subunit beta;>dRep_MAG021_AJDDCGJC_00049 ATP synthase subunit beta	MAG272;MAG317;MAG216;MAG021
24,0879	23,0725	24,5757	23,5447	5	4	1,0686E-10	241670000	430	dRep_MAG272_LGBDGEIM_00618;dRep_MAG317_ABPHNCOD_01131;dRep_MAG242_LKAIBGGJ_01341;dRep_MAG216_JNJMCPHB_01076;dRep_MAG021_AJDDCGJC_00051;dRep_MAG168_HKDILBFE_01015;dRep_MAG322_OJELOJOF_01622;dRep_MAG087_FCLGAPPI_00118;dRep_MAG220_PILICLLL_01543;dRep_MAG055_IBMMJAEE_00610;dRep_MAG061_ONFGDLGO_01234;dRep_MAG168_HKDILBFE_00368;dRep_MAG055_IBMMJAEE_00168;dRep_MAG261_FJICAFFM_00490;dRep_MAG017_FGFLFOPJ_…	>dRep_MAG272_LGBDGEIM_00618 ATP synthase subunit alpha	MAG272
25,1514	25,4927	27,4319	26,7457	14	11	7,1978E-46	1519200000	434	dRep_MAG272_LGBDGEIM_00728;dRep_MAG317_ABPHNCOD_01524;dRep_MAG216_JNJMCPHB_01166;dRep_MAG021_AJDDCGJC_01549;dRep_MAG054_NNOKONMC_00657;dRep_MAG102_ICFDHPGB_00342;dRep_MAG259_IFIOODLK_00485;dRep_MAG054_NNOKONMC_00873;dRep_MAG056_EMNHHOJA_01446;dRep_MAG152_LJMCIADF_00840;dRep_MAG079_GAOGCKND_00311;dRep_MAG068_ENOLAELK_00990;dRep_MAG114_FJHJKHGL_00463;dRep_MAG124_HIHDFGCL_00318;dRep_MAG337_FHKPNFDB_…	>dRep_MAG272_LGBDGEIM_00728 DNA-directed RNA polymerase subunit beta	MAG272
23,0993	22,5748	26,9692	25,9978	9	6	5,3122E-24	952330000	435	dRep_MAG272_LGBDGEIM_00729;dRep_MAG299_AKNBKJGM_00848;dRep_MAG162_JBGCCDIN_01422	>dRep_MAG272_LGBDGEIM_00729 Reverse rubrerythrin-1	MAG272
26,4348	28,7543	25,8216	30,1271	11	5	1,8974E-146	7622900000	436	dRep_MAG272_LGBDGEIM_00744	>dRep_MAG272_LGBDGEIM_00744 Flagellin D	MAG272
22,9429	23,8063	30,5852	29,1115	24	14	2,8389E-135	10489000000	440	dRep_MAG272_LGBDGEIM_00785;dRep_MAG101_BNDDLDCL_00167;dRep_MAG217_MJCEAEPB_00396;dRep_MAG031_BNHMFOII_00376;dRep_MAG228_CECEDMJG_00882;dRep_MAG211_LGJEFJIK_00966;dRep_MAG042_MMFCLHOO_00901;dRep_MAG288_KOIAAABN_01404;dRep_MAG019_MOJEPLJF_00176;dRep_MAG201_OLKDIBOK_00958;dRep_MAG077_DNNBMPMC_01486;dRep_MAG038_EIGFILKG_00773;dRep_MAG290_OIOJKBNK_00208;dRep_MAG293_MEPKGOAN_01142;dRep_MAG124_HIHDFGCL_…	>dRep_MAG272_LGBDGEIM_00785 NADP-specific glutamate dehydrogenase	MAG272
32,0152	30,0383	31,3607	30,3656	4	3	9,566E-28	38544000000	441	dRep_MAG272_LGBDGEIM_00819	>dRep_MAG272_LGBDGEIM_00819 S-layer protein SlpA	MAG272
25,7655	26,6392	25,8583	26,2361	10	4	5,3373E-59	937930000	454	dRep_MAG272_LGBDGEIM_00934;dRep_MAG012_KEBBILMO_00504;dRep_MAG353_PPDHLNJB_01484;dRep_MAG214_HHFOEIGG_00327;dRep_MAG339_DBNBAHDK_00271;dRep_MAG291_EILOACJB_00618;dRep_MAG277_MIPNGEJE_00935;dRep_MAG267_LJCFMAFA_00461;dRep_MAG230_NINMBMKB_01057;dRep_MAG184_MBMMJHKO_00389;dRep_MAG178_FLGBGGJB_00897;dRep_MAG355_KJEFNADK_00609;dRep_MAG349_AMCJEEEG_01019;dRep_MAG105_AAEIHAFF_01931;dRep_MAG114_FJHJKHGL_…	>dRep_MAG272_LGBDGEIM_00934 Elongation factor Tu	MAG272
24,7285	24,5352	24,6247	24,4695	5	5	9,7661E-14	324420000	456	dRep_MAG272_LGBDGEIM_00936;dRep_MAG216_JNJMCPHB_00032;dRep_MAG317_ABPHNCOD_00391;dRep_MAG342_BMMENEMP_00952;dRep_MAG338_LIGGOPOO_00101;dRep_MAG350_EKOOEEGH_01199;dRep_MAG337_FHKPNFDB_01042;dRep_MAG334_NAPFFNLD_00299;dRep_MAG299_AKNBKJGM_01135;dRep_MAG274_DBJHKLDG_01757;dRep_MAG242_LKAIBGGJ_01484;dRep_MAG195_DDMDFNOK_01686;dRep_MAG150_HCDEOBMH_00601;dRep_MAG060_HNFNENOI_01597	>dRep_MAG272_LGBDGEIM_00936 30S ribosomal protein S7;>dRep_MAG216_JNJMCPHB_00032 30S ribosomal protein S7;>dRep_MAG317_ABPHNCOD_00391 30S ribosomal protein S7	MAG272;MAG216;MAG317
25,898	25,6158	26,2185	25,64	10	10	1,4327E-28	822340000	462	dRep_MAG272_LGBDGEIM_01016	>dRep_MAG272_LGBDGEIM_01016 Efflux pump membrane transporter BepE	MAG272
24,1189	23,865	28,2277	27,3541	7	7	3,729E-26	2339900000	465	dRep_MAG272_LGBDGEIM_01098	>dRep_MAG272_LGBDGEIM_01098 26 kDa periplasmic immunogenic protein	MAG272
24,8504	25,017	24,5364	23,9223	3	3	1,1666E-07	284820000	474	dRep_MAG272_LGBDGEIM_01311	>dRep_MAG272_LGBDGEIM_01311 Protease HtpX	MAG272
25,2586	24,1659	27,911	26,8585	8	8	6,9239E-30	2037200000	483	dRep_MAG272_LGBDGEIM_01437;dRep_MAG317_ABPHNCOD_00081	>dRep_MAG272_LGBDGEIM_01437 Glutamine-MAGding periplasmic protein	MAG272
26,3171	25,9376	29,755	29,4923	21	15	1,0443E-124	8402700000	490	dRep_MAG272_LGBDGEIM_01499;dRep_MAG299_AKNBKJGM_00817	>dRep_MAG272_LGBDGEIM_01499 Anaerobic glycerol-3-phosphate dehydrogenase subunit A	MAG272
24,6915	23,3359	28,1517	25,6619	14	14	3,5155E-60	1855200000	493	dRep_MAG272_LGBDGEIM_01505	>dRep_MAG272_LGBDGEIM_01505 ABC transporter substrate MAGding protein	MAG272
26,0289	25,5928	28,734	28,3413	7	7	8,8243E-33	4018700000	497	dRep_MAG272_LGBDGEIM_01540;dRep_MAG317_ABPHNCOD_00734	>dRep_MAG272_LGBDGEIM_01540 Outer membrane protein (OmpH-like)	MAG272
23,2912	22,8759	25,3145	23,2476	3	3	1,4771E-08	276130000	498	dRep_MAG272_LGBDGEIM_01542	>dRep_MAG272_LGBDGEIM_01542 Outer membrane protein (OmpH-like)	MAG272
27,6623	30,3795	27,1041	31,3971	15	9	8,5772E-77	15886000000	510	dRep_MAG272_LGBDGEIM_01763	>dRep_MAG272_LGBDGEIM_01763 Flagellin	MAG272
23,6238	24,1273	23,1322	23,2276	9	2	2,503E-73	114640000	525	dRep_MAG292_JIBLDOOH_00082;dRep_MAG324_IPNHOHFK_00725;dRep_MAG024_OLHDGABE_01394;dRep_MAG347_EKGCMFPD_01585;dRep_MAG001_GHHJMDAL_01379;dRep_MAG115_IFKGOGCL_01688;dRep_MAG347_EKGCMFPD_00796;dRep_MAG324_IPNHOHFK_00839;dRep_MAG154_JGOKHKLI_00894	>dRep_MAG292_JIBLDOOH_00082 Flagellin	MAG292
27,873	29,3159	26,0573	28,0962	12	4	1,844E-92	3394900000	526	dRep_MAG292_JIBLDOOH_00083;dRep_MAG209_NKIHFCEN_02075	>dRep_MAG292_JIBLDOOH_00083 Flagellin	MAG292
25,5312	26,0462	27,5059	27,5247	7	6	7,3439E-20	1888700000	451	dRep_MAG299_AKNBKJGM_01128;dRep_MAG272_LGBDGEIM_00929;dRep_MAG097_CBBLIPAN_01185	>dRep_MAG299_AKNBKJGM_01128 50S ribosomal protein L2;>dRep_MAG272_LGBDGEIM_00929 50S ribosomal protein L2	MAG299;MAG272
23,2864	25,5971	23,2966	26,7349	4	1	2,1072E-62	618360000	534	dRep_MAG300_MJPPENNL_01690	>dRep_MAG300_MJPPENNL_01690 Flagellin	MAG300
22,9827	24,7964	22,5987	23,6872	3	3	9,5641E-08	156760000	268	dRep_MAG304_JDNJGFKH_01100;dRep_MAG120_EKLBOPNC_00735;dRep_MAG208_DHPGEIBC_01391;dRep_MAG320_LDBKCCKL_01219;dRep_MAG245_MBCFLKOF_01845;dRep_MAG222_GGCAJABB_00207;dRep_MAG208_DHPGEIBC_00919;dRep_MAG072_JOBJPCGA_01584;dRep_MAG043_KLAFNACO_00070;dRep_MAG010_MFFFGEGD_01375;dRep_MAG205_LKIOOBKC_00550;dRep_MAG162_JBGCCDIN_01748;dRep_MAG159_ADJJGPBG_00251;dRep_MAG120_EKLBOPNC_00734;dRep_MAG011_KOGMKLNO_…	>dRep_MAG304_JDNJGFKH_01100 Flagellar filament 31.3 kDa core protein;>dRep_MAG120_EKLBOPNC_00735 Flagellar filament 31.3 kDa core protein	MAG304;MAG120
26,0924	26,0008	26,7636	26,4662	8	4	2,2899E-26	1269100000	541	dRep_MAG317_ABPHNCOD_00768;dRep_MAG116_CLFDBMOF_00386;dRep_MAG248_CCDFPECI_00583;dRep_MAG145_KMJJJOEJ_00896;dRep_MAG134_HIAPAODO_01104;dRep_MAG062_BOFBFLDA_00581;dRep_MAG016_JLGAHGOJ_00109;dRep_MAG057_BNCFHBBO_01675;dRep_MAG027_OFJCHLJJ_01065;dRep_MAG186_HJAAFFNP_00870;dRep_MAG048_PABMBHAL_00595;dRep_MAG181_MKGPMPIA_01483;dRep_MAG158_OGFICEAP_00581;dRep_MAG135_HHKACLPM_00915;dRep_MAG021_AJDDCGJC_…	>dRep_MAG317_ABPHNCOD_00768 Glyceraldehyde-3-phosphate dehydrogenase	MAG317
24,7131	24,1399	25,3847	25,3391	5	5	5,1116E-12	483730000	548	dRep_MAG317_ABPHNCOD_01558;dRep_MAG337_FHKPNFDB_01168;dRep_MAG216_JNJMCPHB_00118;dRep_MAG021_AJDDCGJC_00692;dRep_MAG265_LFKFBJPC_00043	>dRep_MAG317_ABPHNCOD_01558 Propionyl-CoA carboxylase beta chain	MAG317
24,0329	26,2779	24,1197	28,9487	15	9	6,2934E-90	2383500000	561	dRep_MAG334_NAPFFNLD_01093	>dRep_MAG334_NAPFFNLD_01093 B-type flagellin	MAG334
23,0289	26,2758	23,5684	27,8693	12	12	1,9784E-51	1120700000	562	dRep_MAG336_MPGOKPOL_01826	>dRep_MAG336_MPGOKPOL_01826 Flagellar filament 30.7 kDa core protein	MAG336
24,3112	24,9323	32,869	32,1978	41	41	0	64950000000	586	dRep_MAG343_JCMCKBGF_00989	>dRep_MAG343_JCMCKBGF_00989 Inducible lysine decarboxylase	MAG343
26,6951	25,6628	26,2675	24,9818	6	6	4,6917E-29	796750000	589	dRep_MAG343_JCMCKBGF_01080	>dRep_MAG343_JCMCKBGF_01080 Nucleoside-specific channel-forming protein tsx	MAG343
25,059	25,5079	25,2943	25,1811	5	5	1,5892E-10	460270000	591	dRep_MAG343_JCMCKBGF_01087;dRep_MAG353_PPDHLNJB_01963	>dRep_MAG343_JCMCKBGF_01087 30S ribosomal protein S4	MAG343
27,4484	27,4593	23,7797	23,7842	4	4	9,5925E-17	649680000	592	dRep_MAG343_JCMCKBGF_01089	>dRep_MAG343_JCMCKBGF_01089 30S ribosomal protein S13	MAG343
26,427	27,09	24,4729	23,722	3	3	2,3762E-07	471570000	596	dRep_MAG343_JCMCKBGF_01104	>dRep_MAG343_JCMCKBGF_01104 50S ribosomal protein L16	MAG343
25,522	25,9744	24,0096	23,7065	3	3	1,3222E-07	273470000	599	dRep_MAG343_JCMCKBGF_01108	>dRep_MAG343_JCMCKBGF_01108 50S ribosomal protein L2	MAG343
24,809	26,0449	24,3305	24,4251	8	7	1,8991E-20	335810000	601	dRep_MAG343_JCMCKBGF_01239;dRep_MAG195_DDMDFNOK_01688	>dRep_MAG343_JCMCKBGF_01239 DNA-directed RNA polymerase subunit beta	MAG343
24,5789	24,5215	24,6251	24,2723	3	3	2,6634E-08	282170000	603	dRep_MAG343_JCMCKBGF_01243	>dRep_MAG343_JCMCKBGF_01243 50S ribosomal protein L1	MAG343
30,3923	29,13	29,5433	28,2908	11	11	4,6228E-43	8321400000	605	dRep_MAG343_JCMCKBGF_01337	>dRep_MAG343_JCMCKBGF_01337 Outer membrane protein A	MAG343
25,4537	26,0899	24,016	23,7369	2	2	2,6569E-06	286650000	612	dRep_MAG343_JCMCKBGF_01591	>dRep_MAG343_JCMCKBGF_01591 50S ribosomal protein L19	MAG343
32,5892	30,9249	33,1019	32,0927	20	20	0	90718000000	621	dRep_MAG343_JCMCKBGF_02266	>dRep_MAG343_JCMCKBGF_02266 Flagellin	MAG343
26,733	24,6481	25,0833	23,5475	3	3	2,6106E-29	465700000	626	dRep_MAG343_JCMCKBGF_02975	>dRep_MAG343_JCMCKBGF_02975 Outer membrane lipoprotein SlyB	MAG343
30,6925	29,6006	30,1499	28,2825	2	2	8,258E-28	13796000000	627	dRep_MAG343_JCMCKBGF_03019	>dRep_MAG343_JCMCKBGF_03019 Major outer membrane lipoprotein Lpp	MAG343
24,4886	23,6366	24,728	24,4048	5	5	2,4885E-26	341540000	630	dRep_MAG343_JCMCKBGF_03258	>dRep_MAG343_JCMCKBGF_03258 Flagellar hook protein FlgE	MAG343
26,9885	26,7859	24,9673	24,4192	4	4	1,085E-11	594090000	633	dRep_MAG343_JCMCKBGF_03597	>dRep_MAG343_JCMCKBGF_03597 Glyceraldehyde-3-phosphate dehydrogenase A	MAG343

## Sheet: Control EV
MaxQuant LFQ (label-free quantification; log2)
Control_1	Control_2	Mannan_1	Mannan_2	N_peptides	Unique_peptides	N:PEP	N:Intensity	N:id	Protein ID	MAGs
24,0997	24,2484	NaN	NaN	2	2	0,00017451	67272000	590	dRep_MAG343_JCMCKBGF_01085;dRep_MAG241_LMMMGDNI_01418	>dRep_MAG343_JCMCKBGF_01085 50S ribosomal protein L17;>dRep_MAG241_LMMMGDNI_01418 50S ribosomal protein L17	MAG343;MAG241
24,2574	24,0728	NaN	NaN	1	1	0,0011312	59074000	595	dRep_MAG343_JCMCKBGF_01101	>dRep_MAG343_JCMCKBGF_01101 50S ribosomal protein L14	MAG343
24,622	24,6443	NaN	NaN	1	1	0,00010994	113040000	598	dRep_MAG343_JCMCKBGF_01107	>dRep_MAG343_JCMCKBGF_01107 30S ribosomal protein S19	MAG343
24,0831	24,6311	NaN	NaN	2	2	9,3484E-06	63161000	629	dRep_MAG343_JCMCKBGF_03154	>dRep_MAG343_JCMCKBGF_03154 50S ribosomal protein L32	MAG343

## Sheet: Mannan`EVs
MaxQuant LFQ (label-free quantification; log2)
Control_1	Control_2	Mannan_1	Mannan_2	N_peptides	Unique_peptides	N:PEP	N:Intensity	N:id	Protein ID	MAGs
NaN	NaN	26,5486	25,4091	15	15	4,2471E-37	745410000	60	dRep_MAG013_IODPEDPB_01409	>dRep_MAG013_IODPEDPB_01409 AraMAGogalactan endo-beta-1,4-galactanase	MAG013
NaN	NaN	22,9421	23,566	2	2	2,3894E-05	92055000	69	dRep_MAG021_AJDDCGJC_00089;dRep_MAG216_JNJMCPHB_00892	>dRep_MAG021_AJDDCGJC_00089 Outer membrane protein TolC;>dRep_MAG216_JNJMCPHB_00892 Outer membrane protein TolC	MAG021;MAG216
NaN	NaN	25,5298	25,085	2	2	8,7515E-05	426670000	70	dRep_MAG021_AJDDCGJC_00766	>dRep_MAG021_AJDDCGJC_00766 S-layer protein SlpA	MAG021
NaN	NaN	23,8492	24,2954	1	1	3,0869E-06	161680000	82	dRep_MAG026_HNPIIINL_00564	>dRep_MAG026_HNPIIINL_00564 Elongation factor Tu	MAG026
NaN	NaN	25,2709	25,0764	1	1	0,00045074	350130000	83	dRep_MAG031_BNHMFOII_01303;dRep_MAG054_NNOKONMC_00687	>dRep_MAG031_BNHMFOII_01303 Triosephosphate isomerase;>dRep_MAG054_NNOKONMC_00687 Triosephosphate isomerase	MAG031;MAG054
NaN	NaN	23,6714	22,2882	2	2	6,6579E-09	89941000	87	dRep_MAG034_MEBMFDLL_00953;dRep_MAG064_CMDDCDKG_01140;dRep_MAG196_BIELHBNH_01347;dRep_MAG092_OOJCPDEA_01687;dRep_MAG112_NDMGAKCH_00951	>dRep_MAG034_MEBMFDLL_00953 TonB-dependent receptor SusC;>dRep_MAG064_CMDDCDKG_01140 TonB-dependent receptor SusC;>dRep_MAG196_BIELHBNH_01347 TonB-dependent receptor SusC;>dRep_MAG092_OOJCPDEA_01687 TonB-dependent receptor SusC;>dRep_MAG112_NDMGAKCH_00951	MAG034;MAG064;MAG196;MAG092;MAG112
NaN	NaN	22,8877	22,4793	2	2	2,7609E-05	63648000	109	dRep_MAG048_PABMBHAL_01460;dRep_MAG302_AHDEPDKG_01097;dRep_MAG253_CPMOAOBJ_01532;dRep_MAG166_DFIAJFEC_01500;dRep_MAG237_KJDLIPND_00457;dRep_MAG169_PNICKJKO_00596;dRep_MAG007_LNLEAAAN_00941	>dRep_MAG048_PABMBHAL_01460 Aldehyde-alcohol dehydrogenase;>dRep_MAG302_AHDEPDKG_01097 Aldehyde-alcohol dehydrogenase;>dRep_MAG253_CPMOAOBJ_01532 Aldehyde-alcohol dehydrogenase;>dRep_MAG166_DFIAJFEC_01500 Aldehyde-alcohol dehydrogenase;>dRep_MAG237_KJDLIPN	MAG048;MAG302;MAG253;MAG166;MAG237;MAG169;MAG007
NaN	NaN	24,2545	23,3473	2	2	1,6503E-17	146330000	110	dRep_MAG048_PABMBHAL_01794;dRep_MAG318_IEDEJOFJ_01543;dRep_MAG048_PABMBHAL_01724	>dRep_MAG048_PABMBHAL_01794 Lichenan permease IIC component;>dRep_MAG318_IEDEJOFJ_01543 PTS system oligo-beta-mannoside-specific EIIC component;>dRep_MAG048_PABMBHAL_01724 Lichenan permease IIC component	MAG048;MAG318;MAG048
NaN	NaN	25,2311	24,2973	8	0	1,668E-15	329750000	116	dRep_MAG052_PGOOKKFH_00954;dRep_MAG305_FCIEFIHE_00527;dRep_MAG303_DDDNDJCF_01650;dRep_MAG241_LMMMGDNI_00218;dRep_MAG319_PBDBJGCJ_00038;dRep_MAG088_DNGPPFDK_01570;dRep_MAG077_DNNBMPMC_00019;dRep_MAG066_AJACLPEE_00946;dRep_MAG336_MPGOKPOL_00305;dRep_MAG147_EJLBNEBE_01951;dRep_MAG161_JMKPMHCO_00330;dRep_MAG193_GDMDPNNM_00201;dRep_MAG172_ALNHGLMD_01247;dRep_MAG046_GKEJLOEK_00521;dRep_MAG018_ILOONPIC_…	>dRep_MAG052_PGOOKKFH_00954 Reverse rubrerythrin-1	MAG052
NaN	NaN	24,7671	24,2431	5	5	1,5068E-14	238380000	119	dRep_MAG052_PGOOKKFH_01534	>dRep_MAG052_PGOOKKFH_01534 Leu/Ile/Val-MAGding protein	MAG052
NaN	NaN	22,8724	22,1202	2	2	0,00020444	58193000	123	dRep_MAG053_OMGNPOOB_00008;dRep_MAG245_MBCFLKOF_01622;dRep_MAG010_MFFFGEGD_00877;dRep_MAG011_KOGMKLNO_01876;dRep_MAG072_JOBJPCGA_00133;dRep_MAG043_KLAFNACO_02115;dRep_MAG299_AKNBKJGM_01677;dRep_MAG162_JBGCCDIN_01810;dRep_MAG159_ADJJGPBG_01612;dRep_MAG208_DHPGEIBC_01164	>dRep_MAG053_OMGNPOOB_00008 Phosphomannomutase/phosphoglucomutase;>dRep_MAG245_MBCFLKOF_01622 Phosphomannomutase/phosphoglucomutase;>dRep_MAG010_MFFFGEGD_00877 Phosphomannomutase/phosphoglucomutase;>dRep_MAG011_KOGMKLNO_01876 Phosphomannomutase/phosphogluc	MAG053;MAG245;MAG010;MAG011;MAG072;MAG043;MAG299;MAG162;MAG159;MAG208
NaN	NaN	23,2151	22,9222	2	2	2,9681E-06	82955000	124	dRep_MAG053_OMGNPOOB_00038	>dRep_MAG053_OMGNPOOB_00038 30S ribosomal protein S2	MAG053
NaN	NaN	25,7301	23,9867	4	4	2,7433E-45	357560000	127	dRep_MAG053_OMGNPOOB_00085	>dRep_MAG053_OMGNPOOB_00085 6,7-dimethyl-8-ribityllumazine synthase	MAG053
NaN	NaN	27,4473	27,2467	21	20	7,3723E-60	1623900000	131	dRep_MAG053_OMGNPOOB_00287	>dRep_MAG053_OMGNPOOB_00287 Pyruvate synthase	MAG053
NaN	NaN	22,1514	22,2065	2	2	0,00057351	42946000	134	dRep_MAG053_OMGNPOOB_00377	>dRep_MAG053_OMGNPOOB_00377 Radical SAM superfamily protein	MAG053
NaN	NaN	27,6728	27,3547	12	12	1,0317E-37	1792300000	137	dRep_MAG053_OMGNPOOB_00432;dRep_MAG053_OMGNPOOB_01546	>dRep_MAG053_OMGNPOOB_00432 Iron hydrogenase 1	MAG053
NaN	NaN	25,5244	25,2013	7	6	1,3232E-16	410020000	143	dRep_MAG053_OMGNPOOB_00467	>dRep_MAG053_OMGNPOOB_00467 Short-chain-enoyl-CoA hydratase	MAG053
NaN	NaN	25,7001	24,3455	5	5	6,3699E-12	369220000	147	dRep_MAG053_OMGNPOOB_00524	>dRep_MAG053_OMGNPOOB_00524 Glutamine-MAGding periplasmic protein	MAG053
NaN	NaN	25,9135	25,2861	8	8	1,791E-24	496480000	149	dRep_MAG053_OMGNPOOB_00542	>dRep_MAG053_OMGNPOOB_00542 Adenylosuccinate synthetase	MAG053
NaN	NaN	27,3619	26,6799	10	10	1,2258E-23	1410500000	150	dRep_MAG053_OMGNPOOB_00585	>dRep_MAG053_OMGNPOOB_00585 Acyl-CoA dehydrogenase, short-chain specific	MAG053
NaN	NaN	24,7144	24,4526	5	4	1,6472E-11	230650000	152	dRep_MAG053_OMGNPOOB_00621;dRep_MAG317_ABPHNCOD_01209;dRep_MAG299_AKNBKJGM_01067;dRep_MAG021_AJDDCGJC_01140;dRep_MAG216_JNJMCPHB_01827	>dRep_MAG053_OMGNPOOB_00621 Argininosuccinate synthase	MAG053
NaN	NaN	24,4041	23,7038	4	4	1,7184E-09	170110000	153	dRep_MAG053_OMGNPOOB_00637	>dRep_MAG053_OMGNPOOB_00637 LPS-assembly protein LptD	MAG053
NaN	NaN	26,0875	25,7894	9	8	3,8429E-22	612410000	159	dRep_MAG053_OMGNPOOB_00682;dRep_MAG218_ACMPALGF_00174;dRep_MAG106_BKDHGPBE_01160;dRep_MAG146_LCCIBLJG_00576	>dRep_MAG053_OMGNPOOB_00682 Leucine--tRNA ligase	MAG053
NaN	NaN	27,2495	27,2445	11	11	7,8798E-52	1586100000	161	dRep_MAG053_OMGNPOOB_00685	>dRep_MAG053_OMGNPOOB_00685 Caffeyl-CoA reductase-Etf complex subunit CarD	MAG053
NaN	NaN	22,7502	21,7643	2	2	1,7983E-06	51076000	163	dRep_MAG053_OMGNPOOB_00722	>dRep_MAG053_OMGNPOOB_00722 ComE operon protein 3	MAG053
NaN	NaN	25,0181	24,7738	7	7	1,7241E-16	294680000	166	dRep_MAG053_OMGNPOOB_00758	>dRep_MAG053_OMGNPOOB_00758 Pyruvate kinase	MAG053
NaN	NaN	27,0578	26,6958	12	11	7,6894E-68	1154200000	167	dRep_MAG053_OMGNPOOB_00760;dRep_MAG201_OLKDIBOK_00669;dRep_MAG081_JDPCKDNP_02088;dRep_MAG016_JLGAHGOJ_00831;dRep_MAG133_NOBPDBPA_03966;dRep_MAG335_JIOGNAPG_01044;dRep_MAG243_JDMELKLC_01480;dRep_MAG134_HIAPAODO_00383;dRep_MAG135_HHKACLPM_01441;dRep_MAG004_OCHNPJPO_00675;dRep_MAG061_ONFGDLGO_00520;dRep_MAG312_MJFEFHMP_01352;dRep_MAG223_PIMCDKJI_01503;dRep_MAG030_OGPDLGOC_00190;dRep_MAG160_EFKMPBOM_…	>dRep_MAG053_OMGNPOOB_00760 Hydroxylamine reductase	MAG053
NaN	NaN	24,8191	25,1147	6	6	1,9987E-18	314280000	170	dRep_MAG053_OMGNPOOB_00769	>dRep_MAG053_OMGNPOOB_00769 Hydrogen cyanide synthase subunit HcnB	MAG053
NaN	NaN	26,3619	26,1032	10	10	2,4091E-62	743440000	172	dRep_MAG053_OMGNPOOB_00774	>dRep_MAG053_OMGNPOOB_00774 Lactate utilization protein B	MAG053
NaN	NaN	29,1306	28,4167	16	16	4,1246E-76	4772400000	173	dRep_MAG053_OMGNPOOB_00778	>dRep_MAG053_OMGNPOOB_00778 Electron transfer flavoprotein-ubiquinone oxidoreductase	MAG053
NaN	NaN	26,4639	26,0612	6	6	1,3535E-23	762350000	175	dRep_MAG053_OMGNPOOB_00794	>dRep_MAG053_OMGNPOOB_00794 Glycerol dehydrogenase	MAG053
NaN	NaN	23,6339	22,9264	4	4	1,728E-09	99763000	177	dRep_MAG053_OMGNPOOB_00810	>dRep_MAG053_OMGNPOOB_00810 Glycogen synthase	MAG053
NaN	NaN	27,4966	26,8082	18	18	1,337E-52	1456600000	181	dRep_MAG053_OMGNPOOB_00838	>dRep_MAG053_OMGNPOOB_00838 Glycine--tRNA ligase beta subunit	MAG053
NaN	NaN	31,3678	30,6718	13	1	5,8314E-148	24145000000	182	dRep_MAG053_OMGNPOOB_00846;dRep_MAG076_GLAOFBEC_00260;dRep_MAG076_GLAOFBEC_01207	>dRep_MAG053_OMGNPOOB_00846 Acyl-CoA dehydrogenase, short-chain specific	MAG053
NaN	NaN	26,458	25,9457	5	5	4,0866E-20	755090000	183	dRep_MAG053_OMGNPOOB_00847	>dRep_MAG053_OMGNPOOB_00847 (R)-2-hydroxyisocaproyl-CoA dehydratase beta subunit	MAG053
NaN	NaN	28,0398	27,636	12	12	1,6921E-60	2329500000	184	dRep_MAG053_OMGNPOOB_00848	>dRep_MAG053_OMGNPOOB_00848 (R)-2-hydroxyisocaproyl-CoA dehydratase alpha subunit	MAG053
NaN	NaN	27,2073	26,4706	13	13	5,437E-38	1202600000	189	dRep_MAG053_OMGNPOOB_00915;dRep_MAG021_AJDDCGJC_01221;dRep_MAG160_EFKMPBOM_01527;dRep_MAG154_JGOKHKLI_01467;dRep_MAG216_JNJMCPHB_00035	>dRep_MAG053_OMGNPOOB_00915 Transketolase	MAG053
NaN	NaN	23,7968	22,8245	2	2	5,3135E-05	110520000	190	dRep_MAG053_OMGNPOOB_00941;dRep_MAG097_CBBLIPAN_01549	>dRep_MAG053_OMGNPOOB_00941 Phosphopantetheine adenylyltransferase;>dRep_MAG097_CBBLIPAN_01549 Phosphopantetheine adenylyltransferase	MAG053;MAG097
NaN	NaN	22,9196	22,1762	2	2	8,7297E-05	60281000	191	dRep_MAG053_OMGNPOOB_00950	>dRep_MAG053_OMGNPOOB_00950 Homoserine kinase	MAG053
NaN	NaN	25,7802	25,5417	8	8	6,0437E-20	497540000	192	dRep_MAG053_OMGNPOOB_00952;dRep_MAG097_CBBLIPAN_00109	>dRep_MAG053_OMGNPOOB_00952 Valine--tRNA ligase	MAG053
NaN	NaN	28,7496	28,2132	16	16	4,3351E-136	3694000000	196	dRep_MAG053_OMGNPOOB_01017	>dRep_MAG053_OMGNPOOB_01017 putative FAD-linked oxidoreductase	MAG053
NaN	NaN	29,2187	28,7613	17	17	1,1406E-111	5141000000	199	dRep_MAG053_OMGNPOOB_01155;dRep_MAG144_NPHACCKF_01325;dRep_MAG094_LBLICAAO_00111	>dRep_MAG053_OMGNPOOB_01155 Rubredoxin-oxygen oxidoreductase	MAG053
NaN	NaN	25,821	25,5126	9	9	4,7575E-28	505770000	200	dRep_MAG053_OMGNPOOB_01158;dRep_MAG097_CBBLIPAN_01314	>dRep_MAG053_OMGNPOOB_01158 Arginine--tRNA ligase	MAG053
NaN	NaN	23,9151	23,4136	3	3	3,3867E-08	124830000	201	dRep_MAG053_OMGNPOOB_01159	>dRep_MAG053_OMGNPOOB_01159 CTP synthase	MAG053
NaN	NaN	23,7628	22,5426	3	3	1,2872E-07	98364000	205	dRep_MAG053_OMGNPOOB_01180;dRep_MAG097_CBBLIPAN_00172	>dRep_MAG053_OMGNPOOB_01180 RNA polymerase sigma factor SigA	MAG053
NaN	NaN	27,0131	26,7332	14	14	6,2814E-53	1160000000	214	dRep_MAG053_OMGNPOOB_01306	>dRep_MAG053_OMGNPOOB_01306 Isoleucine--tRNA ligase	MAG053
NaN	NaN	23,1982	22,8012	3	2	3,216E-05	87620000	216	dRep_MAG053_OMGNPOOB_01315	>dRep_MAG053_OMGNPOOB_01315 30S ribosomal protein S9	MAG053
NaN	NaN	26,0707	25,4094	9	9	1,8106E-41	546440000	217	dRep_MAG053_OMGNPOOB_01332	>dRep_MAG053_OMGNPOOB_01332 L-threonine ammonia-lyase	MAG053
NaN	NaN	28,3647	28,1019	16	16	5,1123E-46	2951600000	222	dRep_MAG053_OMGNPOOB_01415	>dRep_MAG053_OMGNPOOB_01415 Acetate kinase	MAG053
NaN	NaN	24,21	24,0226	4	4	1,7413E-10	169820000	224	dRep_MAG053_OMGNPOOB_01429;dRep_MAG150_HCDEOBMH_00070	>dRep_MAG053_OMGNPOOB_01429 Aspartate--tRNA ligase	MAG053
NaN	NaN	28,8498	28,5271	9	9	2,7316E-33	4541500000	225	dRep_MAG053_OMGNPOOB_01454;dRep_MAG339_DBNBAHDK_01758;dRep_MAG205_LKIOOBKC_01475;dRep_MAG078_GKFCBAEI_00380;dRep_MAG057_BNCFHBBO_01652;dRep_MAG011_KOGMKLNO_01651;dRep_MAG276_EHNFLEBP_00153;dRep_MAG189_AHHEHGDL_01021;dRep_MAG024_OLHDGABE_01122;dRep_MAG072_JOBJPCGA_00324;dRep_MAG265_LFKFBJPC_01583	>dRep_MAG053_OMGNPOOB_01454 Rubrerythrin	MAG053
NaN	NaN	28,041	27,5983	21	19	3,6482E-67	2254100000	226	dRep_MAG053_OMGNPOOB_01475;dRep_MAG097_CBBLIPAN_01846;dRep_MAG167_BLMEBMNN_02182;dRep_MAG269_PNILGKPH_01925;dRep_MAG212_IEMJENOD_00524;dRep_MAG141_GMCOOECB_01103;dRep_MAG216_JNJMCPHB_01803;dRep_MAG021_AJDDCGJC_00391;dRep_MAG292_JIBLDOOH_01683;dRep_MAG041_OPKGAAAG_00023;dRep_MAG261_FJICAFFM_00231;dRep_MAG209_NKIHFCEN_01847;dRep_MAG203_CLFNNOCF_01942	>dRep_MAG053_OMGNPOOB_01475 Methionine--tRNA ligase	MAG053
NaN	NaN	25,6608	25,2078	5	5	8,0855E-21	432240000	228	dRep_MAG053_OMGNPOOB_01616	>dRep_MAG053_OMGNPOOB_01616 Phosphate acetyltransferase	MAG053
NaN	NaN	26,8526	26,1887	9	9	9,3421E-48	986220000	229	dRep_MAG053_OMGNPOOB_01623;dRep_MAG097_CBBLIPAN_00316	>dRep_MAG053_OMGNPOOB_01623 Adenylosuccinate lyase	MAG053
NaN	NaN	25,4075	25,3428	9	8	3,2059E-18	403900000	233	dRep_MAG053_OMGNPOOB_01777	>dRep_MAG053_OMGNPOOB_01777 Pyruvate synthase	MAG053
NaN	NaN	25,0041	24,654	7	3	2,2986E-71	279340000	234	dRep_MAG053_OMGNPOOB_01782;dRep_MAG087_FCLGAPPI_00250;dRep_MAG006_HPJGJCAG_01810;dRep_MAG060_HNFNENOI_01306;dRep_MAG342_BMMENEMP_00890;dRep_MAG340_OFLHNGJM_00181	>dRep_MAG053_OMGNPOOB_01782 GGGtGRT protein;>dRep_MAG087_FCLGAPPI_00250 GGGtGRT protein;>dRep_MAG006_HPJGJCAG_01810 GGGtGRT protein;>dRep_MAG060_HNFNENOI_01306 GGGtGRT protein;>dRep_MAG342_BMMENEMP_00890 GGGtGRT protein;>dRep_MAG340_OFLHNGJM_00181 GGGtGRT	MAG053;MAG087;MAG006;MAG060;MAG342;MAG340
NaN	NaN	24,855	24,7711	4	3	7,4574E-13	272550000	235	dRep_MAG053_OMGNPOOB_01783	>dRep_MAG053_OMGNPOOB_01783 NifU_clost: FeS cluster assembly scaffold protein NifU	MAG053
NaN	NaN	24,7529	24,2895	4	2	2,3083E-15	229030000	250	dRep_MAG085_MBHLGCDB_01174	>dRep_MAG085_MBHLGCDB_01174 GGGtGRT protein	MAG085
NaN	NaN	23,8759	22,8392	5	3	1,1282E-14	110560000	254	dRep_MAG097_CBBLIPAN_01380;dRep_MAG247_EKGBJCBM_01249;dRep_MAG085_MBHLGCDB_01101;dRep_MAG150_HCDEOBMH_00474;dRep_MAG074_EHAOMODJ_00197;dRep_MAG049_MNFBDPNO_01118;dRep_MAG273_FGAEBHNP_01365;dRep_MAG143_PFLDJMPF_01162;dRep_MAG109_MJABCPAK_00005;dRep_MAG321_EJNAAGJG_00384;dRep_MAG251_FGNGCJDD_00618;dRep_MAG237_KJDLIPND_00675	>dRep_MAG097_CBBLIPAN_01380 DNA-directed RNA polymerase subunit beta;>dRep_MAG247_EKGBJCBM_01249 DNA-directed RNA polymerase subunit beta;>dRep_MAG085_MBHLGCDB_01101 DNA-directed RNA polymerase subunit beta;>dRep_MAG150_HCDEOBMH_00474 DNA-directed RNA p	MAG097;MAG247;MAG085;MAG150
NaN	NaN	22,7174	21,9353	2	2	0,0002517	52780000	255	dRep_MAG098_DDEBHDKK_00300	>dRep_MAG098_DDEBHDKK_00300 Susd and RagB outer membrane lipoprotein	MAG098
NaN	NaN	25,0024	24,4727	3	2	1,2565E-27	339350000	271	dRep_MAG124_HIHDFGCL_01376;dRep_MAG095_HOBNOEEF_00405;dRep_MAG248_CCDFPECI_00825;dRep_MAG158_OGFICEAP_01500;dRep_MAG145_KMJJJOEJ_00266;dRep_MAG139_KGAJINND_02036;dRep_MAG115_IFKGOGCL_00164;dRep_MAG347_EKGCMFPD_00723;dRep_MAG284_DEHKNOBF_01180;dRep_MAG001_GHHJMDAL_00676	>dRep_MAG124_HIHDFGCL_01376 hypothetical protein;>dRep_MAG095_HOBNOEEF_00405 hypothetical protein;>dRep_MAG248_CCDFPECI_00825 hypothetical protein;>dRep_MAG158_OGFICEAP_01500 hypothetical protein;>dRep_MAG145_KMJJJOEJ_00266 hypothetical protein;>dRep_MAG13	MAG124;MAG095;MAG248;MAG158;MAG145;MAG139;MAG115;MAG347;MAG284;MAG001
NaN	NaN	25,6166	25,7584	5	2	2,2488E-13	497070000	273	dRep_MAG125_FADLGGII_01013	>dRep_MAG125_FADLGGII_01013 Reverse rubrerythrin-2	MAG125
NaN	NaN	23,1585	21,9464	2	2	1,7119E-05	68742000	280	dRep_MAG137_NABPABPB_00747;dRep_MAG170_LICLFCFF_01946	>dRep_MAG137_NABPABPB_00747 Outer membrane protein 40;>dRep_MAG170_LICLFCFF_01946 Outer membrane protein 40	MAG137;MAG170
NaN	NaN	23,2698	22,4842	1	1	0,0016247	78817000	282	dRep_MAG138_EJGHNBMI_00833;dRep_MAG224_NFENHJGB_00274	>dRep_MAG138_EJGHNBMI_00833 Outer membrane protein 41;>dRep_MAG224_NFENHJGB_00274 Outer membrane protein 41	MAG138;MAG224
NaN	NaN	25,6347	24,9338	2	2	7,2531E-06	435780000	291	dRep_MAG150_HCDEOBMH_01376;dRep_MAG150_HCDEOBMH_01384	>dRep_MAG150_HCDEOBMH_01376 S-layer protein SlpA;>dRep_MAG150_HCDEOBMH_01384 S-layer protein SlpA	MAG150;MAG150
NaN	NaN	22,9752	23,2447	2	1	2,8407E-07	82890000	297	dRep_MAG161_JMKPMHCO_00408;dRep_MAG247_EKGBJCBM_00031;dRep_MAG265_LFKFBJPC_00857;dRep_MAG216_JNJMCPHB_00025;dRep_MAG150_HCDEOBMH_00593;dRep_MAG212_IEMJENOD_00035;dRep_MAG171_FIDMCACI_00308;dRep_MAG012_KEBBILMO_00565;dRep_MAG218_ACMPALGF_00067;dRep_MAG200_JJGKEOHI_00813;dRep_MAG177_HLHGKLFL_00458;dRep_MAG078_GKFCBAEI_00304;dRep_MAG236_BNONDECB_00449	>dRep_MAG161_JMKPMHCO_00408 50S ribosomal protein L2;>dRep_MAG247_EKGBJCBM_00031 50S ribosomal protein L2;>dRep_MAG265_LFKFBJPC_00857 50S ribosomal protein L2;>dRep_MAG216_JNJMCPHB_00025 50S ribosomal protein L2;>dRep_MAG150_HCDEOBMH_00593 50S ribosomal pr	MAG161;MAG247;MAG265;MAG216;MAG150;MAG212;MAG171;MAG012;MAG218;MAG200;MAG177;MAG078;MAG236
NaN	NaN	26,2382	25,013	5	5	3,4908E-14	579090000	305	dRep_MAG175_HANCENAK_00434	>dRep_MAG175_HANCENAK_00434 S-layer protein	MAG175
NaN	NaN	26,887	24,923	2	1	7,9572E-07	933140000	306	dRep_MAG175_HANCENAK_00437	>dRep_MAG175_HANCENAK_00437 AraMAGogalactan endo-beta-1,4-galactanase	MAG175
NaN	NaN	29,6674	28,3391	31	30	4,1193E-107	5896700000	307	dRep_MAG175_HANCENAK_00438	>dRep_MAG175_HANCENAK_00438 AraMAGogalactan endo-beta-1,4-galactanase	MAG175
NaN	NaN	24,3022	24,5696	5	1	3,4114E-14	209820000	310	dRep_MAG175_HANCENAK_01440	>dRep_MAG175_HANCENAK_01440 Elongation factor Tu	MAG175
NaN	NaN	23,5353	22,7254	3	2	0,00013646	88515000	320	dRep_MAG183_FPGIOKBG_02003;dRep_MAG329_GDOHKPBL_01606;dRep_MAG289_KALDCNNP_01273;dRep_MAG224_NFENHJGB_01604;dRep_MAG112_NDMGAKCH_01277;dRep_MAG064_CMDDCDKG_01330;dRep_MAG036_DOKCEIDH_01516;dRep_MAG294_EHJINIDK_00507;dRep_MAG198_GMLJKALI_01032;dRep_MAG191_NGFJMLOL_02079;dRep_MAG170_LICLFCFF_00138;dRep_MAG137_NABPABPB_01486;dRep_MAG113_LIFKCGBF_00538;dRep_MAG045_GJACFFBC_00127;dRep_MAG002_CFBNDKDN_…	>dRep_MAG183_FPGIOKBG_02003 Chaperone protein HtpG;>dRep_MAG329_GDOHKPBL_01606 Chaperone protein HtpG;>dRep_MAG289_KALDCNNP_01273 Chaperone protein HtpG;>dRep_MAG224_NFENHJGB_01604 Chaperone protein HtpG;>dRep_MAG112_NDMGAKCH_01277 Chaperone protein HtpG;>	MAG183;MAG329;MAG289;MAG224;MAG112;MAG064;MAG036;MAG294;MAG198;MAG191;MAG170;MAG137;MAG113;MAG045;MAG002
NaN	NaN	23,9704	23,1469	4	1	4,8566E-10	120290000	325	dRep_MAG191_NGFJMLOL_00377;dRep_MAG138_EJGHNBMI_01517;dRep_MAG331_HPKAPHAF_01874;dRep_MAG232_JGAEDAFA_00952;dRep_MAG073_AKBCEHHO_01149;dRep_MAG070_EMBHKIOF_00137;dRep_MAG002_CFBNDKDN_00063;dRep_MAG084_CGBIKHBH_00264;dRep_MAG196_BIELHBNH_01205;dRep_MAG137_NABPABPB_00556	>dRep_MAG191_NGFJMLOL_00377 Phosphoglucomutase;>dRep_MAG138_EJGHNBMI_01517 Phosphoglucomutase	MAG191;MAG138
NaN	NaN	22,9318	22,3296	2	2	6,4759E-05	62712000	327	dRep_MAG191_NGFJMLOL_00803;dRep_MAG036_DOKCEIDH_00223	>dRep_MAG191_NGFJMLOL_00803 Galactokinase;>dRep_MAG036_DOKCEIDH_00223 Galactokinase	MAG191;MAG036
NaN	NaN	25,1262	24,8033	5	5	7,9777E-16	430000000	329	dRep_MAG191_NGFJMLOL_01220;dRep_MAG170_LICLFCFF_02040;dRep_MAG138_EJGHNBMI_00540;dRep_MAG112_NDMGAKCH_01289;dRep_MAG036_DOKCEIDH_01099;dRep_MAG198_GMLJKALI_00985;dRep_MAG063_PJANDMAH_00366;dRep_MAG294_EHJINIDK_00132;dRep_MAG113_LIFKCGBF_01626;dRep_MAG137_NABPABPB_01724;dRep_MAG064_CMDDCDKG_00307	>dRep_MAG191_NGFJMLOL_01220 Methylmalonyl-CoA carboxyltransferase 5S subunit	MAG191
NaN	NaN	24,8551	24,8095	2	2	1,3167E-05	278860000	333	dRep_MAG191_NGFJMLOL_02120;dRep_MAG216_JNJMCPHB_01554;dRep_MAG160_EFKMPBOM_00040;dRep_MAG099_DNDAGJEJ_00081;dRep_MAG285_IPHKFJAN_01021;dRep_MAG074_EHAOMODJ_00474;dRep_MAG079_GAOGCKND_00793;dRep_MAG025_CBEJJMLE_01713;dRep_MAG038_EIGFILKG_01052;dRep_MAG234_ECABPBME_01240	>dRep_MAG191_NGFJMLOL_02120 Rubrerythrin-1;>dRep_MAG216_JNJMCPHB_01554 Rubrerythrin-1;>dRep_MAG160_EFKMPBOM_00040 Rubrerythrin-1;>dRep_MAG099_DNDAGJEJ_00081 Rubrerythrin-1;>dRep_MAG285_IPHKFJAN_01021 Rubrerythrin;>dRep_MAG074_EHAOMODJ_00474 Rubrerythrin-1;	MAG191;MAG216;MAG160;MAG099;MAG285;MAG074;MAG079;MAG025;MAG038;MAG234
NaN	NaN	22,9314	22,091	2	2	2,958E-08	74031000	334	dRep_MAG196_BIELHBNH_00228	>dRep_MAG196_BIELHBNH_00228 Outer membrane protein 41	MAG196
NaN	NaN	28,598	29,6653	1	1	1,9351E-06	5584500000	356	dRep_MAG216_JNJMCPHB_01854	>dRep_MAG216_JNJMCPHB_01854 Lipoprotein E	MAG216
NaN	NaN	26,7227	27,0288	2	2	2,8767E-15	1125100000	357	dRep_MAG216_JNJMCPHB_01855	>dRep_MAG216_JNJMCPHB_01855 hypothetical protein	MAG216
NaN	NaN	23,2601	23,0624	2	2	0,0011321	87521000	366	dRep_MAG225_FLBKEJIP_00345;dRep_MAG013_IODPEDPB_00160;dRep_MAG175_HANCENAK_01473	>dRep_MAG225_FLBKEJIP_00345 2,3-bisphosphoglycerate-dependent phosphoglycerate mutase;>dRep_MAG013_IODPEDPB_00160 2,3-bisphosphoglycerate-dependent phosphoglycerate mutase;>dRep_MAG175_HANCENAK_01473 2,3-bisphosphoglycerate-dependent phosphoglycerate mutas	MAG225;MAG013;MAG175
NaN	NaN	22,9159	22,4591	2	2	2,9318E-08	64316000	372	dRep_MAG228_CECEDMJG_01016;dRep_MAG020_JCCELPIE_00261;dRep_MAG042_MMFCLHOO_00324	>dRep_MAG228_CECEDMJG_01016 Enolase;>dRep_MAG020_JCCELPIE_00261 Enolase 2;>dRep_MAG042_MMFCLHOO_00324 Enolase	MAG228;MAG020;MAG042
NaN	NaN	23,8862	23,6186	3	1	1,1864E-09	132490000	375	dRep_MAG229_FFOBPPJI_01305;dRep_MAG232_JGAEDAFA_01554;dRep_MAG131_HLFNHDGI_00793;dRep_MAG331_HPKAPHAF_00893;dRep_MAG037_GEAOEKHA_01578	>dRep_MAG229_FFOBPPJI_01305 Pyruvate synthase;>dRep_MAG232_JGAEDAFA_01554 Pyruvate synthase;>dRep_MAG131_HLFNHDGI_00793 Pyruvate synthase;>dRep_MAG331_HPKAPHAF_00893 Pyruvate synthase;>dRep_MAG037_GEAOEKHA_01578 Pyruvate synthase	MAG229;MAG232;MAG131;MAG331;MAG037
NaN	NaN	24,286	24,1044	4	0	1,9563E-09	178790000	64	dRep_MAG249_OFIIEIDJ_01886;dRep_MAG254_GJDPFAEA_00329;dRep_MAG181_MKGPMPIA_00080;dRep_MAG158_OGFICEAP_00263;dRep_MAG135_HHKACLPM_00070;dRep_MAG115_IFKGOGCL_01718;dRep_MAG016_JLGAHGOJ_00575;dRep_MAG248_CCDFPECI_00372;dRep_MAG220_PILICLLL_01158;dRep_MAG253_CPMOAOBJ_00959;dRep_MAG322_OJELOJOF_00287;dRep_MAG309_BIOHLCGG_01421;dRep_MAG240_LDBBGJKG_00023;dRep_MAG347_EKGCMFPD_00462;dRep_MAG325_EIIGOGHN_…	>dRep_MAG249_OFIIEIDJ_01886 Reverse rubrerythrin-2;>dRep_MAG254_GJDPFAEA_00329 Reverse rubrerythrin-1;>dRep_MAG181_MKGPMPIA_00080 Reverse rubrerythrin-1;>dRep_MAG158_OGFICEAP_00263 Reverse rubrerythrin-1;>dRep_MAG135_HHKACLPM_00070 Reverse rubrerythrin-1;>	MAG249;MAG254;MAG181;MAG158;MAG135;MAG115;MAG016;MAG248;MAG220;MAG253;MAG322;MAG309;MAG240;MAG347;MAG325;MAG284;MAG127;MAG001;MAG145;MAG234;MAG157;MAG154;MAG041;MAG085;MAG201;MAG154;MAG333;MAG032;MAG056;MAG126
NaN	NaN	26,6937	26,5026	2	2	1,5928E-05	961200000	54	dRep_MAG251_FGNGCJDD_00498;dRep_MAG122_JHMJFODI_01182;dRep_MAG180_JMFOHHIL_00349;dRep_MAG051_HIEIDCID_00461;dRep_MAG151_AHBJLMBI_01322;dRep_MAG207_OHNPDPFI_00441;dRep_MAG141_GMCOOECB_00740;dRep_MAG009_KMMEHEKA_00322	>dRep_MAG251_FGNGCJDD_00498 50S ribosomal protein L20;>dRep_MAG122_JHMJFODI_01182 50S ribosomal protein L20;>dRep_MAG180_JMFOHHIL_00349 50S ribosomal protein L20;>dRep_MAG051_HIEIDCID_00461 50S ribosomal protein L20;>dRep_MAG151_AHBJLMBI_01322 50S ribosoma	MAG251;MAG122;MAG180;MAG051;MAG151;MAG207;MAG141;MAG009
NaN	NaN	25,3232	25,0214	2	1	7,0053E-11	366570000	393	dRep_MAG262_LLCGOPIE_00728	>dRep_MAG262_LLCGOPIE_00728 hypothetical protein	MAG262
NaN	NaN	25,1605	24,6646	4	4	3,2649E-12	306280000	397	dRep_MAG272_LGBDGEIM_00075;dRep_MAG052_PGOOKKFH_00818;dRep_MAG337_FHKPNFDB_00015	>dRep_MAG272_LGBDGEIM_00075 Amidophosphoribosyltransferase	MAG272
NaN	NaN	27,5247	26,9765	10	9	2,9564E-38	1578100000	398	dRep_MAG272_LGBDGEIM_00100;dRep_MAG216_JNJMCPHB_01464;dRep_MAG021_AJDDCGJC_01423;dRep_MAG250_NMCAMJIO_00069;dRep_MAG052_PGOOKKFH_00066;dRep_MAG317_ABPHNCOD_01188;dRep_MAG336_MPGOKPOL_02270;dRep_MAG253_CPMOAOBJ_01227;dRep_MAG049_MNFBDPNO_01276;dRep_MAG169_PNICKJKO_01186;dRep_MAG074_EHAOMODJ_00150;dRep_MAG101_BNDDLDCL_00081	>dRep_MAG272_LGBDGEIM_00100 Ketol-acid reductoisomerase (NADP(+));>dRep_MAG216_JNJMCPHB_01464 Ketol-acid reductoisomerase (NAD(+))	MAG272;MAG216
NaN	NaN	22,9339	22,7843	3	3	1,0368E-06	71010000	399	dRep_MAG272_LGBDGEIM_00141;dRep_MAG317_ABPHNCOD_01200;dRep_MAG021_AJDDCGJC_01736;dRep_MAG091_MAFACGAD_00735	>dRep_MAG272_LGBDGEIM_00141 Dihydroxy-acid dehydratase	MAG272
NaN	NaN	26,9552	26,7042	12	12	1,5361E-36	1131500000	400	dRep_MAG272_LGBDGEIM_00151;dRep_MAG299_AKNBKJGM_01627;dRep_MAG317_ABPHNCOD_00797;dRep_MAG097_CBBLIPAN_00886;dRep_MAG216_JNJMCPHB_01294;dRep_MAG021_AJDDCGJC_00504	>dRep_MAG272_LGBDGEIM_00151 Leucine--tRNA ligase	MAG272
NaN	NaN	23,0417	23,0965	3	3	1,2573E-12	80846000	402	dRep_MAG272_LGBDGEIM_00167;dRep_MAG299_AKNBKJGM_01571	>dRep_MAG272_LGBDGEIM_00167 L(+)-tartrate dehydratase subunit alpha	MAG272
NaN	NaN	25,2858	25,2179	7	7	8,9424E-16	370060000	405	dRep_MAG272_LGBDGEIM_00179;dRep_MAG317_ABPHNCOD_01608;dRep_MAG097_CBBLIPAN_00606	>dRep_MAG272_LGBDGEIM_00179 N-acetyl-gamma-glutamyl-phosphate reductase	MAG272
NaN	NaN	25,3826	25,151	6	5	2,9389E-15	381750000	406	dRep_MAG272_LGBDGEIM_00182	>dRep_MAG272_LGBDGEIM_00182 Acetylornithine aminotransferase	MAG272
NaN	NaN	24,3379	24,2477	3	2	4,3117E-10	190630000	407	dRep_MAG272_LGBDGEIM_00184	>dRep_MAG272_LGBDGEIM_00184 Argininosuccinate synthase	MAG272
NaN	NaN	25,6777	25,9745	4	4	1,3735E-08	546570000	409	dRep_MAG272_LGBDGEIM_00207	>dRep_MAG272_LGBDGEIM_00207 hypothetical protein	MAG272
NaN	NaN	26,1713	24,2513	6	6	1,7042E-18	490040000	410	dRep_MAG272_LGBDGEIM_00311	>dRep_MAG272_LGBDGEIM_00311 Putative aliphatic sulfonates-MAGding protein	MAG272
NaN	NaN	22,8658	22,6276	2	2	4,9487E-06	65811000	415	dRep_MAG272_LGBDGEIM_00345;dRep_MAG317_ABPHNCOD_00315	>dRep_MAG272_LGBDGEIM_00345 Dihydroorotate dehydrogenase B (NAD(+)), electron transfer subunit;>dRep_MAG317_ABPHNCOD_00315 Dihydroorotate dehydrogenase B (NAD(+)), electron transfer subunit	MAG272;MAG317
NaN	NaN	25,1723	24,4793	5	5	9,9564E-15	295100000	416	dRep_MAG272_LGBDGEIM_00347;dRep_MAG107_EFNBPDOP_01392;dRep_MAG278_BFCONKOE_01030;dRep_MAG168_HKDILBFE_01198;dRep_MAG140_ACFAKGIL_00910;dRep_MAG099_DNDAGJEJ_00420;dRep_MAG086_HHEJBMCP_00676;dRep_MAG074_EHAOMODJ_00674;dRep_MAG349_AMCJEEEG_01505;dRep_MAG330_CODAKHDJ_00987;dRep_MAG318_IEDEJOFJ_01430;dRep_MAG310_IMBAFDIF_00258;dRep_MAG300_MJPPENNL_01385;dRep_MAG279_IAEFEPEN_00072;dRep_MAG269_PNILGKPH_…	>dRep_MAG272_LGBDGEIM_00347 Formate--tetrahydrofolate ligase	MAG272
NaN	NaN	22,7525	21,5051	3	3	5,3979E-06	49735000	418	dRep_MAG272_LGBDGEIM_00351	>dRep_MAG272_LGBDGEIM_00351 Heptaprenyl diphosphate synthase component 2	MAG272
NaN	NaN	27,4836	27,2121	9	7	5,6359E-31	1749000000	419	dRep_MAG272_LGBDGEIM_00355;dRep_MAG085_MBHLGCDB_01702;dRep_MAG173_BEBNCADL_00562;dRep_MAG317_ABPHNCOD_01602;dRep_MAG299_AKNBKJGM_00380;dRep_MAG216_JNJMCPHB_00706	>dRep_MAG272_LGBDGEIM_00355 Fructose-bisphosphate aldolase	MAG272
NaN	NaN	27,6761	27,2009	15	15	1,2262E-78	1821400000	422	dRep_MAG272_LGBDGEIM_00420;dRep_MAG216_JNJMCPHB_00794;dRep_MAG021_AJDDCGJC_01072	>dRep_MAG272_LGBDGEIM_00420 Glucose-6-phosphate isomerase	MAG272
NaN	NaN	26,3111	25,7956	7	7	3,9443E-37	683370000	423	dRep_MAG272_LGBDGEIM_00442	>dRep_MAG272_LGBDGEIM_00442 hypothetical protein	MAG272
NaN	NaN	24,0116	23,618	4	4	4,2507E-10	141220000	424	dRep_MAG272_LGBDGEIM_00527;dRep_MAG317_ABPHNCOD_01016;dRep_MAG216_JNJMCPHB_00707;dRep_MAG021_AJDDCGJC_00848;dRep_MAG299_AKNBKJGM_00667	>dRep_MAG272_LGBDGEIM_00527 Polyribonucleotide nucleotidyltransferase	MAG272
NaN	NaN	23,784	22,2933	2	2	5,0606E-08	96516000	425	dRep_MAG272_LGBDGEIM_00530	>dRep_MAG272_LGBDGEIM_00530 High-affinity zinc uptake system MAGding-protein ZnuA	MAG272
NaN	NaN	24,2819	22,6219	4	4	2,0518E-12	134050000	426	dRep_MAG272_LGBDGEIM_00536	>dRep_MAG272_LGBDGEIM_00536 Putative aliphatic sulfonates-MAGding protein	MAG272
NaN	NaN	23,4385	23,5647	5	5	9,0851E-16	110650000	427	dRep_MAG272_LGBDGEIM_00542;dRep_MAG299_AKNBKJGM_01731	>dRep_MAG272_LGBDGEIM_00542 Aspartate--tRNA ligase	MAG272
NaN	NaN	25,4863	24,986	6	6	3,372E-13	378570000	432	dRep_MAG272_LGBDGEIM_00724;dRep_MAG317_ABPHNCOD_00945;dRep_MAG021_AJDDCGJC_01697;dRep_MAG216_JNJMCPHB_01523;dRep_MAG074_EHAOMODJ_00858	>dRep_MAG272_LGBDGEIM_00724 50S ribosomal protein L1;>dRep_MAG317_ABPHNCOD_00945 50S ribosomal protein L1	MAG272;MAG317
NaN	NaN	27,2852	26,9859	17	15	2,0416E-56	1358900000	433	dRep_MAG272_LGBDGEIM_00727;dRep_MAG317_ABPHNCOD_00942;dRep_MAG021_AJDDCGJC_01700;dRep_MAG216_JNJMCPHB_01167;dRep_MAG105_AAEIHAFF_00953;dRep_MAG323_FBBLPLCG_00104;dRep_MAG339_DBNBAHDK_00279;dRep_MAG056_EMNHHOJA_01445;dRep_MAG277_MIPNGEJE_01495;dRep_MAG336_MPGOKPOL_01568;dRep_MAG059_OOBKFNPP_00482;dRep_MAG348_LCLFDNEE_01283;dRep_MAG310_IMBAFDIF_01253;dRep_MAG243_JDMELKLC_00228;dRep_MAG169_PNICKJKO_…	>dRep_MAG272_LGBDGEIM_00727 DNA-directed RNA polymerase subunit beta	MAG272
NaN	NaN	23,5523	23,6369	3	3	4,6255E-12	117000000	438	dRep_MAG272_LGBDGEIM_00775;dRep_MAG176_DLEJNGKN_01616;dRep_MAG259_IFIOODLK_00839;dRep_MAG262_LLCGOPIE_01172;dRep_MAG200_JJGKEOHI_00658;dRep_MAG102_ICFDHPGB_00687;dRep_MAG086_HHEJBMCP_01115;dRep_MAG317_ABPHNCOD_00708;dRep_MAG003_GOBBLOGO_00775;dRep_MAG030_OGPDLGOC_00608;dRep_MAG293_MEPKGOAN_00718;dRep_MAG054_NNOKONMC_00466;dRep_MAG308_JBPDGLPP_01749;dRep_MAG052_PGOOKKFH_01438;dRep_MAG143_PFLDJMPF_…	>dRep_MAG272_LGBDGEIM_00775 CTP synthase	MAG272
NaN	NaN	25,7536	25,5088	7	7	1,6662E-25	506890000	439	dRep_MAG272_LGBDGEIM_00776	>dRep_MAG272_LGBDGEIM_00776 NADP-reducing hydrogenase subunit HndC	MAG272
NaN	NaN	26,4679	25,0722	4	4	2,5638E-68	625460000	442	dRep_MAG272_LGBDGEIM_00822;dRep_MAG299_AKNBKJGM_01566	>dRep_MAG272_LGBDGEIM_00822 ABC transporter arginine-MAGding protein 1	MAG272
NaN	NaN	26,2995	25,8512	10	10	4,7248E-34	675900000	444	dRep_MAG272_LGBDGEIM_00842;dRep_MAG299_AKNBKJGM_01222;dRep_MAG317_ABPHNCOD_01634	>dRep_MAG272_LGBDGEIM_00842 Succinate--CoA ligase [ADP-forming] subunit beta	MAG272
NaN	NaN	22,8134	23,016	2	2	2,0513E-05	72596000	445	dRep_MAG272_LGBDGEIM_00843;dRep_MAG299_AKNBKJGM_01221;dRep_MAG317_ABPHNCOD_01633	>dRep_MAG272_LGBDGEIM_00843 Succinate--CoA ligase [ADP-forming] subunit alpha;>dRep_MAG299_AKNBKJGM_01221 Succinate--CoA ligase [ADP-forming] subunit alpha;>dRep_MAG317_ABPHNCOD_01633 Succinate--CoA ligase [ADP-forming] subunit alpha	MAG272;MAG299;MAG317
NaN	NaN	24,8091	23,6239	1	1	4,7318E-11	204490000	447	dRep_MAG272_LGBDGEIM_00866	>dRep_MAG272_LGBDGEIM_00866 50S ribosomal protein L20	MAG272
NaN	NaN	25,2338	25,1348	5	5	1,6969E-20	354920000	448	dRep_MAG272_LGBDGEIM_00894;dRep_MAG148_NAJFKJMD_01202;dRep_MAG100_CODMOHGB_00823;dRep_MAG060_HNFNENOI_00752;dRep_MAG249_OFIIEIDJ_01550;dRep_MAG159_ADJJGPBG_00424;dRep_MAG043_KLAFNACO_00904;dRep_MAG306_FGHMKMMP_01385;dRep_MAG245_MBCFLKOF_01648;dRep_MAG120_EKLBOPNC_00504;dRep_MAG065_DFABHCBI_00788;dRep_MAG010_MFFFGEGD_00453;dRep_MAG106_BKDHGPBE_01148;dRep_MAG146_LCCIBLJG_01311;dRep_MAG007_LNLEAAAN_…	>dRep_MAG272_LGBDGEIM_00894 L-methionine gamma-lyase	MAG272
NaN	NaN	23,8752	23,3228	2	2	2,5327E-06	127140000	452	dRep_MAG272_LGBDGEIM_00931	>dRep_MAG272_LGBDGEIM_00931 50S ribosomal protein L4	MAG272
NaN	NaN	24,9692	25,1677	2	2	4,5504E-07	330850000	457	dRep_MAG272_LGBDGEIM_00991	>dRep_MAG272_LGBDGEIM_00991 Elongation factor Ts	MAG272
NaN	NaN	27,0255	26,1929	10	10	4,8179E-71	1013800000	459	dRep_MAG272_LGBDGEIM_01008;dRep_MAG317_ABPHNCOD_01493;dRep_MAG299_AKNBKJGM_01738	>dRep_MAG272_LGBDGEIM_01008 Malonyl CoA-acyl carrier protein transacylase	MAG272
NaN	NaN	25,8949	25,8249	7	7	1,9254E-20	565920000	460	dRep_MAG272_LGBDGEIM_01012	>dRep_MAG272_LGBDGEIM_01012 3-oxoacyl-[acyl-carrier-protein] synthase 2	MAG272
NaN	NaN	27,5413	27,2425	11	11	1,8076E-40	1667100000	466	dRep_MAG272_LGBDGEIM_01122;dRep_MAG299_AKNBKJGM_00770;dRep_MAG317_ABPHNCOD_01716	>dRep_MAG272_LGBDGEIM_01122 Methylmalonyl-CoA carboxyltransferase 5S subunit	MAG272
NaN	NaN	28,431	27,1066	16	16	1,6669E-110	2503200000	469	dRep_MAG272_LGBDGEIM_01244;dRep_MAG274_DBJHKLDG_01300;dRep_MAG341_NBEGOKEF_00774;dRep_MAG060_HNFNENOI_01790;dRep_MAG220_PILICLLL_02082;dRep_MAG066_AJACLPEE_00114	>dRep_MAG272_LGBDGEIM_01244 ABC transporter periplasmic-MAGding protein YtfQ	MAG272
NaN	NaN	22,9933	22,0914	3	3	2,0448E-06	62849000	470	dRep_MAG272_LGBDGEIM_01250;dRep_MAG216_JNJMCPHB_02001;dRep_MAG021_AJDDCGJC_00279	>dRep_MAG272_LGBDGEIM_01250 L-araMAGose isomerase	MAG272
NaN	NaN	28,3937	27,9277	9	9	4,8978E-27	2915200000	471	dRep_MAG272_LGBDGEIM_01287	>dRep_MAG272_LGBDGEIM_01287 Rubrerythrin-1	MAG272
NaN	NaN	24,9202	24,6211	4	4	6,0579E-13	269050000	475	dRep_MAG272_LGBDGEIM_01317	>dRep_MAG272_LGBDGEIM_01317 DNA polymerase III subunit beta	MAG272
NaN	NaN	25,3661	24,6667	5	5	2,4645E-18	339240000	476	dRep_MAG272_LGBDGEIM_01365;dRep_MAG317_ABPHNCOD_00589;dRep_MAG216_JNJMCPHB_01469	>dRep_MAG272_LGBDGEIM_01365 Aspartate carbamoyltransferase	MAG272
NaN	NaN	24,1726	23,5337	3	3	1,0844E-06	146890000	478	dRep_MAG272_LGBDGEIM_01387;dRep_MAG317_ABPHNCOD_00813	>dRep_MAG272_LGBDGEIM_01387 Glycogen synthase	MAG272
NaN	NaN	25,6682	24,2318	7	7	1,2863E-17	362240000	480	dRep_MAG272_LGBDGEIM_01417	>dRep_MAG272_LGBDGEIM_01417 Phosphate-MAGding protein PstS 1	MAG272
NaN	NaN	24,4917	23,7764	4	4	3,4273E-14	199220000	482	dRep_MAG272_LGBDGEIM_01436;dRep_MAG150_HCDEOBMH_00040;dRep_MAG337_FHKPNFDB_00475;dRep_MAG317_ABPHNCOD_01320;dRep_MAG020_JCCELPIE_00908;dRep_MAG241_LMMMGDNI_00851;dRep_MAG195_DDMDFNOK_01583;dRep_MAG216_JNJMCPHB_01794;dRep_MAG021_AJDDCGJC_00208;dRep_MAG008_MNDMJLEI_00807;dRep_MAG341_NBEGOKEF_00749;dRep_MAG060_HNFNENOI_00701	>dRep_MAG272_LGBDGEIM_01436 Glutamine transport system permease protein GlnP	MAG272
NaN	NaN	22,6527	22,4009	2	2	0,00018069	56523000	485	dRep_MAG272_LGBDGEIM_01492;dRep_MAG317_ABPHNCOD_00334	>dRep_MAG272_LGBDGEIM_01492 Serine--tRNA ligase;>dRep_MAG317_ABPHNCOD_00334 Serine--tRNA ligase	MAG272;MAG317
NaN	NaN	26,5339	25,9141	8	8	6,7568E-32	759230000	489	dRep_MAG272_LGBDGEIM_01498	>dRep_MAG272_LGBDGEIM_01498 Anaerobic glycerol-3-phosphate dehydrogenase subunit B	MAG272
NaN	NaN	24,1802	23,8443	3	3	1,1214E-07	162540000	500	dRep_MAG272_LGBDGEIM_01614	>dRep_MAG272_LGBDGEIM_01614 Sulfite reductase [ferredoxin]	MAG272
NaN	NaN	22,5751	22,7205	2	2	2,173E-05	60748000	502	dRep_MAG272_LGBDGEIM_01644	>dRep_MAG272_LGBDGEIM_01644 3-isopropylmalate dehydrogenase	MAG272
NaN	NaN	23,8592	23,4711	4	4	7,3938E-12	123080000	512	dRep_MAG272_LGBDGEIM_01850	>dRep_MAG272_LGBDGEIM_01850 Beta-glucoside kinase	MAG272
NaN	NaN	27,342	26,9953	16	15	5,3076E-65	1506600000	514	dRep_MAG272_LGBDGEIM_01898;dRep_MAG317_ABPHNCOD_00976;dRep_MAG337_FHKPNFDB_00055;dRep_MAG142_NDNPJBEM_00903;dRep_MAG340_OFLHNGJM_01532;dRep_MAG182_EMCFODCD_00666;dRep_MAG052_PGOOKKFH_00328;dRep_MAG213_HHHELMFN_00512;dRep_MAG081_JDPCKDNP_00852;dRep_MAG079_GAOGCKND_01539;dRep_MAG152_LJMCIADF_00300;dRep_MAG068_ENOLAELK_01119;dRep_MAG216_JNJMCPHB_00518;dRep_MAG124_HIHDFGCL_00698;dRep_MAG021_AJDDCGJC_…	>dRep_MAG272_LGBDGEIM_01898 Pyruvate synthase	MAG272
NaN	NaN	25,0226	24,8397	7	2	3,0898E-61	297470000	517	dRep_MAG274_DBJHKLDG_00544;dRep_MAG353_PPDHLNJB_01544;dRep_MAG100_CODMOHGB_01259;dRep_MAG233_BAGKKAOB_00357;dRep_MAG059_OOBKFNPP_00965;dRep_MAG339_DBNBAHDK_01138;dRep_MAG105_AAEIHAFF_01640	>dRep_MAG274_DBJHKLDG_00544 GGGtGRT protein;>dRep_MAG353_PPDHLNJB_01544 GGGtGRT protein;>dRep_MAG100_CODMOHGB_01259 GGGtGRT protein;>dRep_MAG233_BAGKKAOB_00357 GGGtGRT protein;>dRep_MAG059_OOBKFNPP_00965 GGGtGRT protein;>dRep_MAG339_DBNBAHDK_01138 GGGtGRT	MAG274;MAG353;MAG100;MAG233;MAG059;MAG339;MAG105
NaN	NaN	25,5054	25,1317	2	2	9,6216E-06	570200000	518	dRep_MAG278_BFCONKOE_00319	>dRep_MAG278_BFCONKOE_00319 Glyceraldehyde-3-phosphate dehydrogenase	MAG278
NaN	NaN	22,8823	22,5766	2	2	6,9196E-10	65311000	378	dRep_MAG299_AKNBKJGM_00273;dRep_MAG297_EDHEEICA_01647;dRep_MAG272_LGBDGEIM_00327;dRep_MAG240_LDBBGJKG_01098;dRep_MAG167_BLMEBMNN_02188;dRep_MAG248_CCDFPECI_01347;dRep_MAG335_JIOGNAPG_00442;dRep_MAG234_ECABPBME_02211;dRep_MAG322_OJELOJOF_00802;dRep_MAG310_IMBAFDIF_00521;dRep_MAG269_PNILGKPH_00876;dRep_MAG266_JFOCEDAE_01641;dRep_MAG220_PILICLLL_01844;dRep_MAG145_KMJJJOEJ_00554;dRep_MAG201_OLKDIBOK_…	>dRep_MAG299_AKNBKJGM_00273 Adenylosuccinate lyase;>dRep_MAG297_EDHEEICA_01647 Adenylosuccinate lyase;>dRep_MAG272_LGBDGEIM_00327 Adenylosuccinate lyase;>dRep_MAG240_LDBBGJKG_01098 Adenylosuccinate lyase;>dRep_MAG167_BLMEBMNN_02188 Adenylosuccinate lyase;>	MAG299;MAG297;MAG272;MAG240;MAG167;MAG248;MAG335;MAG234;MAG322;MAG310;MAG269;MAG266;MAG220;MAG145;MAG201;MAG328;MAG308;MAG186;MAG065;MAG319;MAG306
NaN	NaN	24,2513	23,882	3	2	1,617E-06	166920000	272	dRep_MAG302_AHDEPDKG_01222;dRep_MAG125_FADLGGII_00833;dRep_MAG300_MJPPENNL_01543;dRep_MAG279_IAEFEPEN_01093;dRep_MAG261_FJICAFFM_00525	>dRep_MAG302_AHDEPDKG_01222 L-araMAGose isomerase;>dRep_MAG125_FADLGGII_00833 L-araMAGose isomerase	MAG302;MAG125
NaN	NaN	24,5859	24,1343	5	0	8,4071E-60	204210000	249	dRep_MAG304_JDNJGFKH_00654;dRep_MAG083_OCBADPJJ_00536;dRep_MAG193_GDMDPNNM_01631;dRep_MAG148_NAJFKJMD_00628;dRep_MAG167_BLMEBMNN_01140;dRep_MAG139_KGAJINND_01318;dRep_MAG262_LLCGOPIE_00730;dRep_MAG295_EJGKDKNE_00451;dRep_MAG247_EKGBJCBM_00155;dRep_MAG124_HIHDFGCL_01375;dRep_MAG305_FCIEFIHE_01433;dRep_MAG268_LKMHIMLG_00650;dRep_MAG146_LCCIBLJG_01198;dRep_MAG141_GMCOOECB_01058;dRep_MAG090_IPGNHCBJ_…	>dRep_MAG304_JDNJGFKH_00654 GGGtGRT protein;>dRep_MAG083_OCBADPJJ_00536 GGGtGRT protein;>dRep_MAG193_GDMDPNNM_01631 GGGtGRT protein;>dRep_MAG148_NAJFKJMD_00628 GGGtGRT protein;>dRep_MAG167_BLMEBMNN_01140 GGGtGRT protein;>dRep_MAG139_KGAJINND_01318 GGGtGRT	MAG304;MAG083;MAG193;MAG148;MAG167;MAG139;MAG262;MAG295;MAG247;MAG124;MAG305;MAG268;MAG146;MAG141;MAG090;MAG079;MAG347;MAG288;MAG259;MAG178;MAG172;MAG161;MAG086;MAG054;MAG335;MAG310;MAG261;MAG242;MAG234;MAG179;MAG160;MAG154;MAG135;MAG081;MAG292;MAG308;MAG114;MAG046;MAG177;MAG350;MAG321;MAG174;MAG140;MAG122;MAG328;MAG186;MAG127;MAG043;MAG010;MAG320;MAG153
NaN	NaN	25,3534	24,7526	3	3	2,307E-09	344160000	542	dRep_MAG317_ABPHNCOD_00769;dRep_MAG143_PFLDJMPF_00183	>dRep_MAG317_ABPHNCOD_00769 Phosphoglycerate kinase	MAG317
NaN	NaN	26,2099	26,0638	6	6	1,1752E-21	685800000	543	dRep_MAG317_ABPHNCOD_00770	>dRep_MAG317_ABPHNCOD_00770 Triosephosphate isomerase	MAG317
NaN	NaN	25,7469	25,7646	4	3	1,5263E-10	558750000	547	dRep_MAG317_ABPHNCOD_01553	>dRep_MAG317_ABPHNCOD_01553 Succinyl-CoA:coenzyme A transferase	MAG317
NaN	NaN	22,8084	22,9636	2	2	4,502E-06	71246000	252	dRep_MAG319_PBDBJGCJ_01493;dRep_MAG211_LGJEFJIK_00875;dRep_MAG181_MKGPMPIA_01503;dRep_MAG091_MAFACGAD_00912;dRep_MAG336_MPGOKPOL_01960;dRep_MAG147_EJLBNEBE_01016;dRep_MAG350_EKOOEEGH_01052;dRep_MAG309_BIOHLCGG_00399;dRep_MAG282_PKAAPBFP_00014;dRep_MAG277_MIPNGEJE_00465;dRep_MAG253_CPMOAOBJ_00994;dRep_MAG123_PJKBFKBB_00059;dRep_MAG066_AJACLPEE_00408;dRep_MAG019_MOJEPLJF_00145;dRep_MAG152_LJMCIADF_…	>dRep_MAG319_PBDBJGCJ_01493 Fructose-bisphosphate aldolase;>dRep_MAG211_LGJEFJIK_00875 Fructose-bisphosphate aldolase;>dRep_MAG181_MKGPMPIA_01503 Fructose-bisphosphate aldolase;>dRep_MAG091_MAFACGAD_00912 Fructose-bisphosphate aldolase;>dRep_MAG336_MPGOKPO	MAG319;MAG211;MAG181;MAG091;MAG336;MAG147;MAG350;MAG309;MAG282;MAG277;MAG253;MAG123;MAG066;MAG019;MAG152;MAG065;MAG234;MAG333
NaN	NaN	23,4486	22,175	1	1	0,0054165	86255000	553	dRep_MAG329_GDOHKPBL_00677	>dRep_MAG329_GDOHKPBL_00677 SusD family protein	MAG329
NaN	NaN	22,9732	22,8346	2	2	0,00014424	73112000	564	dRep_MAG337_FHKPNFDB_00631	>dRep_MAG337_FHKPNFDB_00631 Rubrerythrin	MAG337
NaN	NaN	25,4256	25,4258	5	2	1,0791E-19	443530000	565	dRep_MAG337_FHKPNFDB_01164	>dRep_MAG337_FHKPNFDB_01164 Methylmalonyl-CoA mutase	MAG337
NaN	NaN	23,5823	22,0016	4	4	5,5639E-11	84092000	571	dRep_MAG343_JCMCKBGF_00095;dRep_MAG241_LMMMGDNI_01464;dRep_MAG217_MJCEAEPB_01502	>dRep_MAG343_JCMCKBGF_00095 60 kDa chaperonin	MAG343
NaN	NaN	24,7378	24,4301	4	4	2,3742E-10	242080000	574	dRep_MAG343_JCMCKBGF_00270	>dRep_MAG343_JCMCKBGF_00270 hypothetical protein	MAG343
NaN	NaN	23,6683	23,1545	3	3	2,5099E-10	106760000	575	dRep_MAG343_JCMCKBGF_00272	>dRep_MAG343_JCMCKBGF_00272 Orotate phosphoribosyltransferase	MAG343
NaN	NaN	23,6633	23,0053	2	2	1,359E-09	102940000	577	dRep_MAG343_JCMCKBGF_00304	>dRep_MAG343_JCMCKBGF_00304 Protein-export protein SecB	MAG343
NaN	NaN	24,7117	24,1801	3	3	3,1842E-06	220980000	578	dRep_MAG343_JCMCKBGF_00333	>dRep_MAG343_JCMCKBGF_00333 UDP-N-acetylglucosamine 1-carboxyvinyltransferase	MAG343
NaN	NaN	25,1762	24,7583	6	6	4,157E-24	313860000	582	dRep_MAG343_JCMCKBGF_00722	>dRep_MAG343_JCMCKBGF_00722 Peptidase B	MAG343
NaN	NaN	28,9427	28,599	22	22	2,9021E-106	4428700000	585	dRep_MAG343_JCMCKBGF_00975	>dRep_MAG343_JCMCKBGF_00975 Biodegradative arginine decarboxylase	MAG343
NaN	NaN	24,5035	24,0014	3	3	7,6706E-06	225150000	594	dRep_MAG343_JCMCKBGF_01099	>dRep_MAG343_JCMCKBGF_01099 50S ribosomal protein L5	MAG343
NaN	NaN	23,4748	22,8849	2	2	0,00074378	91701000	602	dRep_MAG343_JCMCKBGF_01242	>dRep_MAG343_JCMCKBGF_01242 50S ribosomal protein L10	MAG343
NaN	NaN	26,2796	25,7757	11	11	8,0347E-47	663330000	604	dRep_MAG343_JCMCKBGF_01282;dRep_MAG241_LMMMGDNI_01670;dRep_MAG341_NBEGOKEF_01246;dRep_MAG274_DBJHKLDG_00046;dRep_MAG060_HNFNENOI_01251	>dRep_MAG343_JCMCKBGF_01282 GMP synthase [glutamine-hydrolyzing]	MAG343
NaN	NaN	25,8938	25,3845	8	8	1,3017E-23	529030000	606	dRep_MAG343_JCMCKBGF_01475	>dRep_MAG343_JCMCKBGF_01475 Acetate kinase	MAG343
NaN	NaN	23,7902	23,7717	3	3	2,1708E-12	134060000	609	dRep_MAG343_JCMCKBGF_01538	>dRep_MAG343_JCMCKBGF_01538 Xylulose kinase	MAG343
NaN	NaN	24,2931	21,9851	1	1	9,8727E-05	123170000	610	dRep_MAG343_JCMCKBGF_01556	>dRep_MAG343_JCMCKBGF_01556 hypothetical protein	MAG343
NaN	NaN	22,1886	21,7066	2	2	4,7357E-05	38652000	614	dRep_MAG343_JCMCKBGF_01720	>dRep_MAG343_JCMCKBGF_01720 Hydrogenase isoenzymes formation protein HypE	MAG343
NaN	NaN	24,6413	24,3975	6	6	1,4284E-18	232210000	615	dRep_MAG343_JCMCKBGF_01748	>dRep_MAG343_JCMCKBGF_01748 ATP synthase subunit alpha	MAG343
NaN	NaN	22,4951	22,9215	2	2	5,3391E-05	61964000	616	dRep_MAG343_JCMCKBGF_01750;dRep_MAG241_LMMMGDNI_01736;dRep_MAG195_DDMDFNOK_00973;dRep_MAG008_MNDMJLEI_00069;dRep_MAG217_MJCEAEPB_00528;dRep_MAG341_NBEGOKEF_00034;dRep_MAG274_DBJHKLDG_00623;dRep_MAG060_HNFNENOI_00090	>dRep_MAG343_JCMCKBGF_01750 ATP synthase subunit beta;>dRep_MAG241_LMMMGDNI_01736 ATP synthase subunit beta 1;>dRep_MAG195_DDMDFNOK_00973 ATP synthase subunit beta 1;>dRep_MAG008_MNDMJLEI_00069 ATP synthase subunit beta 1;>dRep_MAG217_MJCEAEPB_00528 ATP sy	MAG343;MAG241;MAG195;MAG008;MAG217;MAG341;MAG274;MAG060
NaN	NaN	25,3053	24,9003	3	3	4,7397E-20	341780000	619	dRep_MAG343_JCMCKBGF_02157;dRep_MAG341_NBEGOKEF_00705;dRep_MAG217_MJCEAEPB_00744;dRep_MAG060_HNFNENOI_01319	>dRep_MAG343_JCMCKBGF_02157 Fructose-bisphosphate aldolase class 2	MAG343
NaN	NaN	25,731	25,1762	8	8	2,177E-20	453480000	620	dRep_MAG343_JCMCKBGF_02158;dRep_MAG341_NBEGOKEF_00704;dRep_MAG274_DBJHKLDG_01191;dRep_MAG060_HNFNENOI_01320;dRep_MAG020_JCCELPIE_01363;dRep_MAG217_MJCEAEPB_00745	>dRep_MAG343_JCMCKBGF_02158 Phosphoglycerate kinase	MAG343
NaN	NaN	22,4078	22,5345	3	3	4,5897E-07	53517000	623	dRep_MAG343_JCMCKBGF_02413	>dRep_MAG343_JCMCKBGF_02413 Citrate lyase subunit beta	MAG343
NaN	NaN	22,1823	21,5367	2	2	7,4654E-05	36954000	624	dRep_MAG343_JCMCKBGF_02517	>dRep_MAG343_JCMCKBGF_02517 Cysteine desulfurase CsdA	MAG343
NaN	NaN	24,3645	24,0781	4	4	2,1899E-10	184180000	628	dRep_MAG343_JCMCKBGF_03056;dRep_MAG343_JCMCKBGF_02318	>dRep_MAG343_JCMCKBGF_03056 Transaldolase	MAG343
NaN	NaN	23,7934	23,6725	3	3	3,6224E-11	129840000	631	dRep_MAG343_JCMCKBGF_03396	>dRep_MAG343_JCMCKBGF_03396 NAD(P)H dehydrogenase (quinone)	MAG343
NaN	NaN	24,2377	22,8095	2	2	4,1355E-06	151410000	632	dRep_MAG343_JCMCKBGF_03594	>dRep_MAG343_JCMCKBGF_03594 MltA-interacting protein	MAG343
NaN	NaN	23,9194	22,5893	2	2	9,4281E-07	115350000	638	dRep_MAG346_JKFDGFHC_00480	>dRep_MAG346_JKFDGFHC_00480 SusD family protein	MAG346

## Sheet: PULs and CAZy
PULs, Leidy's paper
Using PUL predictions by CAZy done on the 355 MAGs from Pig Prebiotics project
								Mannan PUL modularity from literature (PULdb)
	MAG_34	MAG_346	MAG_53	MAG_272	MAG_317			GH26	GH125	GH92	GH92	GH125	GH92	GH97	GH130
PUL count	18	8	0	0	0			GH130	GH76	GH38	GH99	GH76	GH38	GH5_7
Mannan PULs	1	0						GH36	GH92	GH130		GH92	GH130	GH26
Mannan PUL Id (text files)	4								GH67	GH125		GH67	GH125	GH130
									GH97	GH76		GH97	GH76	GH26
The mannan PUL in MAG34:										GH97				GH27
locus tag	gff descr.	Pfam	CAZy											GH5_2
MEBMFDLL_00817	Phosphoethanolamine transferase CptA	Sulfatase
MEBMFDLL_00818	Surface antigen	Bac_surface_Ag						A mannan PUL must contain one of these to be counted (from above, non-red.)
MEBMFDLL_00819	HTH-type transcriptional activator Btr	HTH_18						GH125
MEBMFDLL_00820	Cellobiose 2-epimerase	GlcNAc_2-epim						GH130
MEBMFDLL_00821	Inner membrane symporter YicJ	MFS_2						GH26
MEBMFDLL_00822	4-O-beta-D-mannosyl-D-glucose phosphorylase	DUF377	GH130					GH27
MEBMFDLL_00823	Acetyl esterase Axe7A	AXE1						GH36
MEBMFDLL_00824	Mannan endo-1%2C4-beta-mannosidase	Big_5-Glyco_hydro_26	GH26					GH38
MEBMFDLL_00825	hypothetical protein							GH5_2
MEBMFDLL_00826	SusD-like protein	SusD-like_3-SusD						GH5_7
MEBMFDLL_00827	TonB-dependent receptor SusC	DUF4480-Plug-TonB_dep_Rec						GH67
								GH76
								GH92
								GH97
								GH99
